# Supplementary material for: Normal‐Weight Offspring of Parents With Diet‐Induced Obesity Display Altered Gene Expression Profiles
Source: Obes Sci Pract. 2025 Feb 17;11(1):e70058. doi: 10.1002/osp4.70058 (PMC11832301; doi:10.1002/osp4.70058)
Supplement: Supplementary file 2 — Table S1 [file OSP4-11-e70058-s001.xlsx]

## Sheet: Sheet1
SOM Table 1: Weights of 21 F1 females and 29 F1 males measured across six weekly time points (between days 28 and 98) to obtain 300 total weight measurements.
MeasurementDay	AnimalId	LitterSize	FatherDiet	MotherDiet	AnimalSex	BodyWeightG
28	A285	5	CD	WD	m	14.8
28	A286	5	CD	WD	m	14.2
28	A287	5	CD	WD	m	15.9
28	A288	5	CD	WD	f	13.3
28	A289	5	CD	WD	f	14
28	A298	7	WD	CD	m	15.2
28	A299	7	WD	CD	m	13.7
28	A300	7	WD	CD	m	16
28	A301	7	WD	CD	m	16.3
28	A302	7	WD	CD	m	15.8
28	A303	7	WD	CD	f	11.9
28	A304	7	WD	CD	f	14.8
28	A305	7	WD	CD	m	15.5
28	A306	7	WD	CD	m	16
28	A307	7	WD	CD	m	14
28	A308	7	WD	CD	f	14.2
28	A309	7	WD	CD	f	12.6
28	A310	7	WD	CD	f	13.5
28	A311	7	WD	CD	f	13.4
28	A312	8	WD	WD	m	16.1
28	A313	8	WD	WD	m	17.7
28	A314	8	WD	WD	m	16.6
28	A315	8	WD	WD	m	15.7
28	A316	8	WD	WD	m	16
28	A317	8	WD	WD	f	14.5
28	A318	8	WD	WD	f	14.2
28	A319	8	WD	WD	f	15.1
28	A320	9	WD	WD	m	13.8
28	A321	9	WD	WD	m	14.1
28	A322	9	WD	WD	m	15.6
28	A323	9	WD	WD	m	12.7
28	A324	9	WD	WD	f	12.3
28	A325	9	WD	WD	f	12.3
28	A326	9	WD	WD	f	12.4
28	A327	9	WD	WD	f	11
28	A328	9	WD	WD	f	14
28	A338	8	CD	CD	m	12.3
28	A339	8	CD	CD	m	14.3
28	A340	8	CD	CD	m	15.9
28	A341	8	CD	CD	m	16
28	A342	8	CD	CD	m	15.7
28	A343	8	CD	CD	f	11.9
28	A344	8	CD	CD	f	13.3
28	A345	8	CD	CD	f	14.1
28	A346	6	CD	WD	m	18.7
28	A347	6	CD	WD	m	17.2
28	A348	6	CD	WD	m	17.5
28	A349	6	CD	WD	m	13.5
28	A350	6	CD	WD	f	15.1
28	A351	6	CD	WD	f	14.8
42	A285	5	CD	WD	m	23
42	A286	5	CD	WD	m	21.7
42	A287	5	CD	WD	m	23.1
42	A288	5	CD	WD	f	18.5
42	A289	5	CD	WD	f	17.3
42	A298	7	WD	CD	m	20.1
42	A299	7	WD	CD	m	20
42	A300	7	WD	CD	m	22.8
42	A301	7	WD	CD	m	23.6
42	A302	7	WD	CD	m	22.1
42	A303	7	WD	CD	f	17.5
42	A304	7	WD	CD	f	18.3
42	A305	7	WD	CD	m	21.3
42	A306	7	WD	CD	m	20.6
42	A307	7	WD	CD	m	19.5
42	A308	7	WD	CD	f	17.8
42	A309	7	WD	CD	f	17.6
42	A310	7	WD	CD	f	18.3
42	A311	7	WD	CD	f	18.2
42	A312	8	WD	WD	m	21.7
42	A313	8	WD	WD	m	21.4
42	A314	8	WD	WD	m	21.7
42	A315	8	WD	WD	m	19.9
42	A316	8	WD	WD	m	21.2
42	A317	8	WD	WD	f	17.5
42	A318	8	WD	WD	f	17.3
42	A319	8	WD	WD	f	17.8
42	A320	9	WD	WD	m	20.5
42	A321	9	WD	WD	m	19.4
42	A322	9	WD	WD	m	21
42	A323	9	WD	WD	m	18.9
42	A324	9	WD	WD	f	16.9
42	A325	9	WD	WD	f	17.8
42	A326	9	WD	WD	f	17.2
42	A327	9	WD	WD	f	15.3
42	A328	9	WD	WD	f	17.8
42	A338	8	CD	CD	m	18.4
42	A339	8	CD	CD	m	19.7
42	A340	8	CD	CD	m	20.9
42	A341	8	CD	CD	m	20.2
42	A342	8	CD	CD	m	20.3
42	A343	8	CD	CD	f	17
42	A344	8	CD	CD	f	17.7
42	A345	8	CD	CD	f	18.7
42	A346	6	CD	WD	m	18.7
42	A347	6	CD	WD	m	23
42	A348	6	CD	WD	m	23
42	A349	6	CD	WD	m	19.7
42	A350	6	CD	WD	f	18.3
42	A351	6	CD	WD	f	17.2
56	A285	5	CD	WD	m	24.5
56	A286	5	CD	WD	m	23.5
56	A287	5	CD	WD	m	25.6
56	A288	5	CD	WD	f	20.7
56	A289	5	CD	WD	f	20.9
56	A298	7	WD	CD	m	21.5
56	A299	7	WD	CD	m	23.5
56	A300	7	WD	CD	m	25.8
56	A301	7	WD	CD	m	26.2
56	A302	7	WD	CD	m	25.5
56	A303	7	WD	CD	f	19.5
56	A304	7	WD	CD	f	20.9
56	A305	7	WD	CD	m	22.6
56	A306	7	WD	CD	m	22.2
56	A307	7	WD	CD	m	20.6
56	A308	7	WD	CD	f	19.7
56	A309	7	WD	CD	f	18.8
56	A310	7	WD	CD	f	20.1
56	A311	7	WD	CD	f	19.7
56	A312	8	WD	WD	m	23.5
56	A313	8	WD	WD	m	22.7
56	A314	8	WD	WD	m	22.9
56	A315	8	WD	WD	m	21
56	A316	8	WD	WD	m	22.3
56	A317	8	WD	WD	f	19.1
56	A318	8	WD	WD	f	18.9
56	A319	8	WD	WD	f	20.3
56	A320	9	WD	WD	m	22.3
56	A321	9	WD	WD	m	21.2
56	A322	9	WD	WD	m	23
56	A323	9	WD	WD	m	20.2
56	A324	9	WD	WD	f	18
56	A325	9	WD	WD	f	18.7
56	A326	9	WD	WD	f	18.9
56	A327	9	WD	WD	f	17.2
56	A328	9	WD	WD	f	19.2
56	A338	8	CD	CD	m	20.6
56	A339	8	CD	CD	m	21.8
56	A340	8	CD	CD	m	22.9
56	A341	8	CD	CD	m	22.1
56	A342	8	CD	CD	m	21.5
56	A343	8	CD	CD	f	18.6
56	A344	8	CD	CD	f	19.4
56	A345	8	CD	CD	f	20.1
56	A346	6	CD	WD	m	22.7
56	A347	6	CD	WD	m	25.1
56	A348	6	CD	WD	m	25.1
56	A349	6	CD	WD	m	22.1
56	A350	6	CD	WD	f	20.7
56	A351	6	CD	WD	f	20.1
70	A285	5	CD	WD	m	26.3
70	A286	5	CD	WD	m	25.3
70	A287	5	CD	WD	m	27
70	A288	5	CD	WD	f	22.6
70	A289	5	CD	WD	f	22.2
70	A298	7	WD	CD	m	23.2
70	A299	7	WD	CD	m	26
70	A300	7	WD	CD	m	27.9
70	A301	7	WD	CD	m	28
70	A302	7	WD	CD	m	28.3
70	A303	7	WD	CD	f	19.9
70	A304	7	WD	CD	f	22.5
70	A305	7	WD	CD	m	24.1
70	A306	7	WD	CD	m	24.1
70	A307	7	WD	CD	m	22.7
70	A308	7	WD	CD	f	23.2
70	A309	7	WD	CD	f	20.1
70	A310	7	WD	CD	f	21.5
70	A311	7	WD	CD	f	21.4
70	A312	8	WD	WD	m	24.7
70	A313	8	WD	WD	m	24
70	A314	8	WD	WD	m	24
70	A315	8	WD	WD	m	23.3
70	A316	8	WD	WD	m	24
70	A317	8	WD	WD	f	20.2
70	A318	8	WD	WD	f	21.1
70	A319	8	WD	WD	f	21.6
70	A320	9	WD	WD	m	23.4
70	A321	9	WD	WD	m	22.5
70	A322	9	WD	WD	m	24.8
70	A323	9	WD	WD	m	21.8
70	A324	9	WD	WD	f	19.3
70	A325	9	WD	WD	f	20.4
70	A326	9	WD	WD	f	20
70	A327	9	WD	WD	f	18.3
70	A328	9	WD	WD	f	20.1
70	A338	8	CD	CD	m	23.4
70	A339	8	CD	CD	m	28.8
70	A340	8	CD	CD	m	25.3
70	A341	8	CD	CD	m	24
70	A342	8	CD	CD	m	23.7
70	A343	8	CD	CD	f	21
70	A344	8	CD	CD	f	20.6
70	A345	8	CD	CD	f	21.9
70	A346	6	CD	WD	m	24.4
70	A347	6	CD	WD	m	26.9
70	A348	6	CD	WD	m	26.5
70	A349	6	CD	WD	m	23.7
70	A350	6	CD	WD	f	22.4
70	A351	6	CD	WD	f	20.6
84	A285	5	CD	WD	m	27.3
84	A286	5	CD	WD	m	27.2
84	A287	5	CD	WD	m	29
84	A288	5	CD	WD	f	22.2
84	A289	5	CD	WD	f	22.3
84	A298	7	WD	CD	m	24.8
84	A299	7	WD	CD	m	27.3
84	A300	7	WD	CD	m	30.2
84	A301	7	WD	CD	m	29.3
84	A302	7	WD	CD	m	29.3
84	A303	7	WD	CD	f	21.7
84	A304	7	WD	CD	f	23.5
84	A305	7	WD	CD	m	25.7
84	A306	7	WD	CD	m	26.3
84	A307	7	WD	CD	m	24.9
84	A308	7	WD	CD	f	22.4
84	A309	7	WD	CD	f	21.3
84	A310	7	WD	CD	f	22.3
84	A311	7	WD	CD	f	22.2
84	A312	8	WD	WD	m	26.5
84	A313	8	WD	WD	m	25.5
84	A314	8	WD	WD	m	26.3
84	A315	8	WD	WD	m	24.5
84	A316	8	WD	WD	m	24.9
84	A317	8	WD	WD	f	21.6
84	A318	8	WD	WD	f	21.8
84	A319	8	WD	WD	f	22
84	A320	9	WD	WD	m	25.4
84	A321	9	WD	WD	m	24.9
84	A322	9	WD	WD	m	26.2
84	A323	9	WD	WD	m	23.5
84	A324	9	WD	WD	f	21.6
84	A325	9	WD	WD	f	20.5
84	A326	9	WD	WD	f	21.3
84	A327	9	WD	WD	f	19.9
84	A328	9	WD	WD	f	21.6
84	A338	8	CD	CD	m	26.2
84	A339	8	CD	CD	m	24.6
84	A340	8	CD	CD	m	28
84	A341	8	CD	CD	m	26
84	A342	8	CD	CD	m	25.5
84	A343	8	CD	CD	f	22.8
84	A344	8	CD	CD	f	22
84	A345	8	CD	CD	f	23.2
84	A346	6	CD	WD	m	26.5
84	A347	6	CD	WD	m	29
84	A348	6	CD	WD	m	28.9
84	A349	6	CD	WD	m	25.4
84	A350	6	CD	WD	f	23.8
84	A351	6	CD	WD	f	22
98	A285	5	CD	WD	m	26.7
98	A286	5	CD	WD	m	27.3
98	A287	5	CD	WD	m	28.6
98	A288	5	CD	WD	f	22.3
98	A289	5	CD	WD	f	22.4
98	A298	7	WD	CD	m	25.3
98	A299	7	WD	CD	m	27.6
98	A300	7	WD	CD	m	30.5
98	A301	7	WD	CD	m	29.7
98	A302	7	WD	CD	m	30.4
98	A303	7	WD	CD	f	21.9
98	A304	7	WD	CD	f	23.5
98	A305	7	WD	CD	m	25.6
98	A306	7	WD	CD	m	26.1
98	A307	7	WD	CD	m	24
98	A308	7	WD	CD	f	23
98	A309	7	WD	CD	f	21
98	A310	7	WD	CD	f	22.2
98	A311	7	WD	CD	f	21.6
98	A312	8	WD	WD	m	26.1
98	A313	8	WD	WD	m	25.6
98	A314	8	WD	WD	m	25.2
98	A315	8	WD	WD	m	25.4
98	A316	8	WD	WD	m	24.6
98	A317	8	WD	WD	f	21.5
98	A318	8	WD	WD	f	22.7
98	A319	8	WD	WD	f	22.4
98	A320	9	WD	WD	m	25.1
98	A321	9	WD	WD	m	24.1
98	A322	9	WD	WD	m	26
98	A323	9	WD	WD	m	23.2
98	A324	9	WD	WD	f	21.6
98	A325	9	WD	WD	f	21.4
98	A326	9	WD	WD	f	20.7
98	A327	9	WD	WD	f	20.1
98	A328	9	WD	WD	f	22.2
98	A338	8	CD	CD	m	26.1
98	A339	8	CD	CD	m	23.9
98	A340	8	CD	CD	m	26.3
98	A341	8	CD	CD	m	26.1
98	A342	8	CD	CD	m	24.9
98	A343	8	CD	CD	f	22.6
98	A344	8	CD	CD	f	21.3
98	A345	8	CD	CD	f	22.7
98	A346	6	CD	WD	m	26.2
98	A347	6	CD	WD	m	29.1
98	A348	6	CD	WD	m	28.6
98	A349	6	CD	WD	m	25
98	A350	6	CD	WD	f	23
98	A351	6	CD	WD	f	21.4
