# Supplementary material for: Normal‐Weight Offspring of Parents With Diet‐Induced Obesity Display Altered Gene Expression Profiles
Source: Obes Sci Pract. 2025 Feb 17;11(1):e70058. doi: 10.1002/osp4.70058 (PMC11832301; doi:10.1002/osp4.70058)
Supplement: Supplementary file 3 — Table S2 [file OSP4-11-e70058-s007.xlsx]

## Sheet: Sheet1
SOM Table 2: Data describing differentially expressed genes (DEGs) for each of the four tissues and relevant contrasts as summarized as Upset plots in SI Figs 10.
TISSUE	CONTRASTS	SYMBOL	PROBEID	LOGFC	AVEEXPR	T	P.VALUE	ADJ.P.VAL	B	GENENAME
IBAT	CD CD - CD WD	MYRIP	TC0900001600.mm.2	-1.60563	5.13636	-6.39545	1.03868e-05	0.0335338	3.24962	myosin VIIA and Rab interacting protein
IBAT	CD CD - CD WD	CIART	TC0300002489.mm.2	-1.79671	7.52142	-6.0672	1.88446e-05	0.0456298	2.7692	circadian associated repressor of transcription
IBAT	CD CD - CD WD	ZBTB16	TC0900002241.mm.2	-1.90391	9.24152	-7.26593	2.29847e-06	0.0148412	4.43196	zinc finger and BTB domain containing 16
IBAT	CD CD - CD WD	FKBP5	TC1700001757.mm.2	-2.53581	8.33019	-8.68051	2.44844e-07	0.00474288	6.08404	FK506 binding protein 5
IBAT	CD CD - WD CD	ATL2	TC1700002573.mm.2	-1.00084	9.98183	-6.26135	1.32249e-05	0.00776906	3.41308	atlastin GTPase 2
IBAT	CD CD - WD CD	BMI1	TC0200000302.mm.2	-1.0121	8.28836	-5.43264	6.21331e-05	0.0146778	1.98492	Bmi1 polycomb ring finger oncogene
IBAT	CD CD - WD CD	ARXES2	TC0X00001316.mm.2	-1.01861	8.3251	-4.82721	0.000203522	0.0199112	0.87768	adipocyte-related X-chromosome expressed sequence 2
IBAT	CD CD - WD CD	ABCD3	TC0300002847.mm.2	-1.02023	10.379	-6.44659	9.47883e-06	0.00680054	3.71743	ATP-binding cassette, sub-family D (ALD), member 3
IBAT	CD CD - WD CD	CHORDC1	TC0900000132.mm.2	-1.02255	9.00971	-5.95051	2.33723e-05	0.010061	2.88998	cysteine and histidine-rich domain (CHORD)-containing, zinc-binding protein 1
IBAT	CD CD - WD CD	CP	TC0300000137.mm.2	-1.0321	9.465	-4.19147	0.000738429	0.0319288	-0.331154	ceruloplasmin
IBAT	CD CD - WD CD	4930503L19RIK	TC1800001539.mm.2	-1.04605	5.47979	-6.14723	1.6275e-05	0.00895807	3.22282	RIKEN cDNA 4930503L19 gene
IBAT	CD CD - WD CD	TRP53I11	TC0200001448.mm.2	1.04642	9.53814	4.75197	0.000236564	0.0216155	0.736781	transformation related protein 53 inducible protein 11
IBAT	CD CD - WD CD	RNF24	TC0200004651.mm.2	-1.05537	7.13657	-4.65933	0.000284948	0.0229794	0.562393	ring finger protein 24
IBAT	CD CD - WD CD	CIB4	TC0500002158.mm.2	1.05987	6.44032	5.01152	0.000141163	0.0177563	1.21991	calcium and integrin binding family member 4
IBAT	CD CD - WD CD	CYP1A1	TC0900000713.mm.2	-1.06081	5.26293	-3.73535	0.00189658	0.0470283	-1.2161	cytochrome P450, family 1, subfamily a, polypeptide 1
IBAT	CD CD - WD CD	GM10135	TC0500002583.mm.2	1.06462	8.66091	6.06565	1.88984e-05	0.00915201	3.08554	predicted gene 10135 [Source:MGI Symbol;Acc:MGI:3710643]
IBAT	CD CD - WD CD	DNAJA1	TC0400000349.mm.2	-1.0662	10.9416	-6.13483	1.66481e-05	0.00895807	3.20202	DnaJ (Hsp40) homolog, subfamily A, member 1
IBAT	CD CD - WD CD	BC029214	TC0200003148.mm.2	1.07101	7.11161	5.03121	0.000135783	0.0173043	1.25623	cDNA sequence BC029214
IBAT	CD CD - WD CD	AHSA2	TC1100002364.mm.2	-1.08278	8.56603	-8.98472	1.56163e-07	0.00151252	7.34174	AHA1, activator of heat shock protein ATPase 2
IBAT	CD CD - WD CD	COQ10B	TC0100000393.mm.2	-1.0883	7.55051	-4.4036	0.000478372	0.0274158	0.0763965	coenzyme Q10 homolog B (S. cerevisiae)
IBAT	CD CD - WD CD	RPUSD1	TC1700000383.mm.2	1.09042	5.55086	6.87358	4.4787e-06	0.00510335	4.39783	RNA pseudouridylate synthase domain containing 1
IBAT	CD CD - WD CD	TEAD1	TC0700001651.mm.2	-1.10703	7.03811	-4.59644	0.000323477	0.0236097	0.443485	TEA domain family member 1
IBAT	CD CD - WD CD	DYNLL1	TC0500003095.mm.2	-1.10997	9.04465	-5.63393	4.23089e-05	0.0130667	2.34158	dynein light chain LC8-type 1
IBAT	CD CD - WD CD	CTLA2A	TC1300002143.mm.2	-1.12873	6.63872	-5.00347	0.000143424	0.0178094	1.20507	cytotoxic T lymphocyte-associated protein 2 alpha
IBAT	CD CD - WD CD	2900060B14RIK	TC0100002938.mm.2	1.13391	10.3438	7.76622	1.01136e-06	0.0037758	5.72575	RIKEN cDNA 2900060B14 gene
IBAT	CD CD - WD CD	GM21887	TC0X00001715.mm.2	-1.25081	7.5421	-4.08594	0.000917586	0.0343576	-0.535079	predicted gene, 21887 [Source:MGI Symbol;Acc:MGI:5434051]
IBAT	CD CD - WD CD	P4HA1	TC1000000531.mm.2	-1.27724	8.39516	-7.42558	1.76246e-06	0.0037758	5.2339	procollagen-proline, 2-oxoglutarate 4-dioxygenase (proline 4-hydroxylase), alpha 1 polypeptide
IBAT	CD CD - WD CD	ADPRHL1	TC0800001732.mm.2	-1.4376	7.02455	-4.88047	0.000183029	0.0195881	0.977017	ADP-ribosylhydrolase like 1
IBAT	CD CD - WD CD	ST3GAL5	TC0600000841.mm.2	-1.5041	7.35831	-3.84465	0.00151151	0.0422172	-1.00339	ST3 beta-galactoside alpha-2,3-sialyltransferase 5
IBAT	CD CD - WD CD	IMPDH1	TC0600001974.mm.2	1.54424	8.09012	3.99129	0.00111562	0.0371958	-0.718499	inosine 5-phosphate dehydrogenase 1
IBAT	CD CD - WD CD	NR4A3	TC0400000529.mm.2	-1.58442	6.10846	-4.7385	0.000243042	0.0217592	0.711473	nuclear receptor subfamily 4, group A, member 3
IBAT	CD CD - WD CD	ERDR1	TC0Y00000223.mm.2	-1.59028	8.20267	-5.33669	7.47617e-05	0.0154061	1.81281	erythroid differentiation regulator 1
IBAT	CD CD - WD CD	MC5R	TC1800000728.mm.2	-1.64413	6.06824	-5.30232	7.99072e-05	0.0154788	1.75084	melanocortin 5 receptor
IBAT	CD CD - WD CD	ZBTB16	TC0900002241.mm.2	-1.66742	9.24152	-6.36342	1.10012e-05	0.00687436	3.58147	zinc finger and BTB domain containing 16
IBAT	CD CD - WD CD	DIO2	TC1200002148.mm.2	-1.70288	6.67443	-4.68448	0.000270885	0.0228144	0.609835	deiodinase, iodothyronine, type II
IBAT	CD CD - WD CD	GK	TC0X00002556.mm.2	-2.01111	8.17604	-8.07282	6.21337e-07	0.00300898	6.1531	glycerol kinase
IBAT	CD CD - WD CD	HSPH1	TC0500003660.mm.2	-2.05662	8.72138	-7.18993	2.61129e-06	0.0037758	4.88295	heat shock 105kDa/110kDa protein 1
IBAT	CD CD - WD CD	FKBP5	TC1700001757.mm.2	-2.09274	8.33019	-7.1638	2.72888e-06	0.0037758	4.84349	FK506 binding protein 5
IBAT	CD CD - WD WD	1700025G04RIK	TC0100003258.mm.2	-1.00023	8.0905	-3.68007	0.00212753	0.040277	-1.34753	RIKEN cDNA 1700025G04 gene
IBAT	CD CD - WD WD	B3GALT1	TC0200000969.mm.2	-1.00425	5.15151	-4.25019	0.000654581	0.0242795	-0.234158	UDP-Gal:betaGlcNAc beta 1,3-galactosyltransferase, polypeptide 1
IBAT	CD CD - WD WD	ITPKA	TC0200001780.mm.2	1.00851	6.28119	3.97996	0.00114207	0.0301814	-0.760388	inositol 1,4,5-trisphosphate 3-kinase A
IBAT	CD CD - WD WD	PPP1R12B	TC0100003113.mm.2	-1.01604	5.40835	-4.11703	0.000860638	0.0268029	-0.492965	protein phosphatase 1, regulatory (inhibitor) subunit 12B
IBAT	CD CD - WD WD	ACAD12	TC0500003194.mm.2	1.01979	9.54587	5.21844	9.40596e-05	0.0103248	1.59778	acyl-Coenzyme A dehydrogenase family, member 12
IBAT	CD CD - WD WD	UQCC3	TC1900001073.mm.2	1.02002	9.03188	5.86723	2.72854e-05	0.00735213	2.75751	ubiquinol-cytochrome c reductase complex assembly factor 3
IBAT	CD CD - WD WD	ST6GALNAC5	TC0300003150.mm.2	-1.02851	5.99511	-4.34832	0.000535479	0.022164	-0.0442092	ST6 (alpha-N-acetyl-neuraminyl-2,3-beta-galactosyl-1,3)-N-acetylgalactosaminide alpha-2,6-sialyltransferase 5
IBAT	CD CD - WD WD	EPDR1	TC1300001522.mm.2	-1.03005	5.70244	-3.92823	0.00127112	0.0316083	-0.861532	ependymin related protein 1 (zebrafish)
IBAT	CD CD - WD WD	KPNA4	TC0300002127.mm.2	-1.03016	7.529	-6.40156	1.02738e-05	0.00633512	3.66431	karyopherin (importin) alpha 4
IBAT	CD CD - WD WD	HPRT	TC0X00000471.mm.2	-1.03331	9.41536	-4.97037	0.000153126	0.0130669	1.13868	hypoxanthine guanine phosphoribosyl transferase
IBAT	CD CD - WD WD	GM10135	TC0500002583.mm.2	1.03334	8.66091	5.88743	2.62777e-05	0.00735213	2.79261	predicted gene 10135 [Source:MGI Symbol;Acc:MGI:3710643]
IBAT	CD CD - WD WD	EMP1	TC0600001606.mm.2	-1.03949	8.16059	-3.83514	0.00154163	0.034444	-1.04372	epithelial membrane protein 1
IBAT	CD CD - WD WD	FGF10	TC1300001342.mm.2	-1.0423	5.61585	-4.31714	0.000570713	0.0227716	-0.104481	fibroblast growth factor 10
IBAT	CD CD - WD WD	DPT	TC0100001510.mm.2	-1.04367	9.66718	-3.92924	0.00126846	0.0315828	-0.859555	dermatopontin
IBAT	CD CD - WD WD	SLC25A42	TC0800002386.mm.2	1.04593	9.5368	4.2882	0.000605533	0.0234127	-0.160495	solute carrier family 25, member 42
IBAT	CD CD - WD WD	LIPO1	TC1900001774.mm.2	-1.05534	7.89201	-5.19526	9.84103e-05	0.0103248	1.55523	lipase, member O1
IBAT	CD CD - WD WD	GM2022	TC1200000886.mm.2	-1.06251	5.76564	-4.60612	0.000317216	0.0176483	0.450895	predicted pseudogene 2022
IBAT	CD CD - WD WD	ALDH4A1	TC0400004196.mm.2	1.09464	8.55381	9.04942	1.42112e-07	0.00137642	7.49905	aldehyde dehydrogenase 4 family, member A1
IBAT	CD CD - WD WD	GM13251	TC0400001881.mm.2	-1.10776	6.50356	-5.37409	6.95497e-05	0.00910302	1.88159	predicted gene 13251
IBAT	CD CD - WD WD	CIDEB	TC1400002101.mm.2	1.12086	6.70326	3.893	0.00136734	0.0325033	-0.930451	cell death-inducing DNA fragmentation factor, alpha subunit-like effector B
IBAT	CD CD - WD WD	CD55	TC0100003037.mm.2	-1.12574	6.3423	-3.69728	0.00205276	0.0394125	-1.31381	CD55 molecule, decay accelerating factor for complement
IBAT	CD CD - WD WD	ME1	TC0900002780.mm.2	-1.15942	12.1325	-3.85441	0.00148123	0.0337671	-1.00599	malic enzyme 1, NADP(+)-dependent, cytosolic
IBAT	CD CD - WD WD	PLIN5	TC1700002314.mm.2	1.16437	8.97057	6.44147	9.56591e-06	0.00633512	3.73024	perilipin 5
IBAT	CD CD - WD WD	GNG7	TC1000002520.mm.2	1.16766	6.28553	6.18673	1.51439e-05	0.00634903	3.30515	guanine nucleotide binding protein (G protein), gamma 7
IBAT	CD CD - WD WD	FBXO32	TC1500001570.mm.2	-1.168	7.57583	-3.49884	0.00310194	0.0485753	-1.70242	F-box protein 32
IBAT	CD CD - WD WD	ERDR1	TC0Y00000223.mm.2	-1.17497	8.20267	-3.943	0.00123284	0.0312512	-0.832645	erythroid differentiation regulator 1
IBAT	CD CD - WD WD	CCDC80	TC1600000667.mm.2	-1.17749	8.75457	-5.22359	9.31214e-05	0.0103248	1.60722	coiled-coil domain containing 80
IBAT	CD CD - WD WD	TEAD1	TC0700001651.mm.2	-1.19511	7.03811	-4.96216	0.000155635	0.0130949	1.12335	TEA domain family member 1
IBAT	CD CD - WD WD	4930503L19RIK	TC1800001539.mm.2	-1.21446	5.47979	-7.13691	2.85573e-06	0.0045031	4.83791	RIKEN cDNA 4930503L19 gene
IBAT	CD CD - WD WD	FAP	TC0200003629.mm.2	-1.2302	4.86114	-6.08804	1.81374e-05	0.00634903	3.1377	fibroblast activation protein
IBAT	CD CD - WD WD	PFN2	TC0300002035.mm.2	-1.23141	6.83048	-3.76582	0.00178024	0.0364921	-1.17951	profilin 2
IBAT	CD CD - WD WD	TACC2	TC0700001906.mm.2	-1.24075	7.56342	-4.18168	0.000753427	0.025306	-0.367162	transforming, acidic coiled-coil containing protein 2
IBAT	CD CD - WD WD	MAFF	TC1500000673.mm.2	-1.24721	5.85904	-3.88191	0.00139913	0.0328643	-0.952148	v-maf musculoaponeurotic fibrosarcoma oncogene family, protein F (avian)
IBAT	CD CD - WD WD	CPA3	TC0300001704.mm.2	-1.25178	5.65218	-4.04819	0.000991897	0.0282975	-0.627156	carboxypeptidase A3, mast cell
IBAT	CD CD - WD WD	MNDA	TC0100003889.mm.2	-1.26005	7.05923	-4.50362	0.00039034	0.0193419	0.254778	myeloid cell nuclear differentiation antigen
IBAT	CD CD - WD WD	CP	TC0300000137.mm.2	-1.26164	9.465	-5.12366	0.000113211	0.0112541	1.42332	ceruloplasmin
IBAT	CD CD - WD WD	GM5617	TC0900000586.mm.2	1.26529	9.9036	9.8435	4.63845e-08	0.000898514	8.4518	predicted gene 5617
IBAT	CD CD - WD WD	FADS3	TC1900000186.mm.2	-1.28499	8.0177	-3.98129	0.00113893	0.0301397	-0.75779	fatty acid desaturase 3
IBAT	CD CD - WD WD	LILRB4A	TC1000003214.mm.2	-1.2865	6.75956	-4.63725	0.000297905	0.0173056	0.510263	leukocyte immunoglobulin-like receptor, subfamily B, member 4A
IBAT	CD CD - WD WD	CTLA2A	TC1300002143.mm.2	-1.30705	6.63872	-5.79394	3.12923e-05	0.00777133	2.62964	cytotoxic T lymphocyte-associated protein 2 alpha
IBAT	CD CD - WD WD	ANXA1	TC1900001240.mm.2	-1.33076	7.87501	-4.51124	0.00038435	0.0193419	0.269402	annexin A1
IBAT	CD CD - WD WD	ADPRHL1	TC0800001732.mm.2	-1.33745	7.02455	-4.54049	0.000362233	0.0190367	0.325437	ADP-ribosylhydrolase like 1
IBAT	CD CD - WD WD	DOCK11	TC0X00000313.mm.2	-1.35219	6.77347	-4.50512	0.000389149	0.0193419	0.257666	dedicator of cytokinesis 11
IBAT	CD CD - WD WD	PRSS23	TC0700003714.mm.2	-1.4057	7.45014	-8.39484	3.7722e-07	0.00243571	6.64914	protease, serine 23
IBAT	CD CD - WD WD	GOT1	TC1900001541.mm.2	-1.41053	8.72826	-3.77181	0.00175823	0.0363874	-1.16777	glutamic-oxaloacetic transaminase 1, soluble
IBAT	CD CD - WD WD	TMSB15B2	TC0X00003042.mm.2	-1.42195	3.53851	-7.87938	8.43747e-07	0.00387114	5.93616	thymosin beta 15b2
IBAT	CD CD - WD WD	SVIL	TC1800000019.mm.2	-1.47542	8.93578	-4.86	0.000190644	0.0138472	0.931901	supervillin
IBAT	CD CD - WD WD	ALDH1A1	TC1900000335.mm.2	-1.49135	8.21761	-4.25901	0.000642853	0.0241078	-0.217059	aldehyde dehydrogenase family 1, subfamily A1
IBAT	CD CD - WD WD	SMTNL1	TC0200003882.mm.2	-1.52356	6.50664	-4.13181	0.000834835	0.0264066	-0.464184	smoothelin-like 1
IBAT	CD CD - WD WD	MRC1	TC0200000245.mm.2	-1.56243	7.89975	-4.71465	0.000254954	0.0159351	0.657386	mannose receptor, C type 1
IBAT	CD CD - WD WD	KBTBD12	TC0600002684.mm.2	-1.61733	4.52797	-3.78996	0.0016932	0.0361273	-1.13222	kelch repeat and BTB (POZ) domain containing 12
IBAT	CD CD - WD WD	TBX15	TC0300000990.mm.2	-1.65202	6.47854	-3.60362	0.00249427	0.0434502	-1.49733	T-box 15
IBAT	CD CD - WD WD	SERPINA3N	TC1200001047.mm.2	-1.7341	7.47452	-4.27221	0.000625688	0.0236723	-0.191462	serine (or cysteine) peptidase inhibitor, clade A, member 3N
IBAT	CD CD - WD WD	MYF6	TC1000002821.mm.2	-1.76497	5.21408	-3.52619	0.00293034	0.0471611	-1.64892	myogenic factor 6
IBAT	CD CD - WD WD	FKBP5	TC1700001757.mm.2	-1.83409	8.33019	-6.27841	1.28231e-05	0.00634903	3.45932	FK506 binding protein 5
IBAT	CD CD - WD WD	AGBL1	TC0700001101.mm.2	-1.9627	5.80462	-3.52226	0.00295441	0.0472448	-1.65661	ATP/GTP binding protein-like 1
IBAT	CD CD - WD WD	FBXO40	TC1600001588.mm.2	-1.99047	6.66618	-3.60585	0.0024827	0.0433986	-1.49295	F-box protein 40
IBAT	CD CD - WD WD	LRRN1	TC0600001189.mm.2	-2.26812	4.71821	-3.81808	0.00159718	0.035118	-1.07713	leucine rich repeat protein 1, neuronal
IBAT	CD CD - WD WD	USP13	TC0300000228.mm.2	-3.19349	5.6038	-3.52536	0.00293539	0.0471878	-1.65053	ubiquitin specific peptidase 13 (isopeptidase T-3)
IBAT	WD CD - CD WD	SAT1	TC0X00003236.mm.2	1.00986	9.7563	6.98271	3.7125e-06	0.0227024	4.37192	spermidine/spermine N1-acetyl transferase 1
IBAT	WD CD - CD WD	SERF1	TC1300001135.mm.2	1.08319	6.75046	7.86833	8.5875e-07	0.0166348	5.58813	small EDRK-rich factor 1
IBAT	WD CD - CD WD	SNCG	TC1400001725.mm.2	-1.1211	9.08972	-5.2678	8.54441e-05	0.0443436	1.64436	synuclein, gamma
IBAT	WD CD - CD WD	GM11837	TC0400000130.mm.2	1.16673	6.36628	5.50249	5.43434e-05	0.0443436	2.04623	predicted gene 11837
IBAT	WD WD - CD WD	SAT1	TC0X00003236.mm.2	1.00082	9.7563	6.92023	4.13265e-06	0.00437453	4.50073	spermidine/spermine N1-acetyl transferase 1
IBAT	WD WD - CD WD	GM21119	TC0800000206.mm.2	1.00094	5.9244	4.24878	0.000656477	0.0272841	-0.236669	predicted gene, 21119
IBAT	WD WD - CD WD	4930467E23RIK	TC0800000196.mm.2	1.01617	6.79454	3.82897	0.00156149	0.0390292	-1.05551	RIKEN cDNA 4930467E23 gene
IBAT	WD WD - CD WD	MARCH7	TC0200000909.mm.2	1.02744	8.23564	7.39644	1.84952e-06	0.00420271	5.23111	membrane-associated ring finger (C3HC4) 7
IBAT	WD WD - CD WD	LILRB4A	TC1000003214.mm.2	1.02746	6.75956	4.00026	0.00109514	0.0343702	-0.720472	leukocyte immunoglobulin-like receptor, subfamily B, member 4A
IBAT	WD WD - CD WD	TBC1D15	TC1000002894.mm.2	1.03531	7.46054	4.57609	0.000337051	0.0210614	0.393725	TBC1 domain family, member 15
IBAT	WD WD - CD WD	PER2	TC0100002801.mm.2	-1.0383	7.40144	-6.80103	5.07819e-06	0.00447134	4.31227	period circadian clock 2
IBAT	WD WD - CD WD	TNFAIP3	TC1000001813.mm.2	1.04491	6.75217	3.80287	0.00164842	0.0401018	-1.10663	tumor necrosis factor, alpha-induced protein 3
IBAT	WD WD - CD WD	GM15319	TC0800001822.mm.2	1.06162	6.29288	5.1532	0.000106845	0.0123934	1.47788	predicted gene 15319
IBAT	WD WD - CD WD	CIDEB	TC1400002101.mm.2	-1.09463	6.70326	-4.1065	0.000879501	0.0310891	-0.513215	cell death-inducing DNA fragmentation factor, alpha subunit-like effector B
IBAT	WD WD - CD WD	MMD2	TC0500003532.mm.2	-1.10107	6.82462	-3.96614	0.00117519	0.034907	-0.787133	monocyte to macrophage differentiation-associated 2
IBAT	WD WD - CD WD	SDC4	TC0200005114.mm.2	-1.11495	8.8363	-5.53922	5.06605e-05	0.00999989	2.17889	syndecan 4
IBAT	WD WD - CD WD	PDP1	TC0400002216.mm.2	1.11547	7.43413	6.13758	1.65646e-05	0.00661895	3.22178	pyruvate dehyrogenase phosphatase catalytic subunit 1
IBAT	WD WD - CD WD	TACC2	TC0700001906.mm.2	1.13463	7.56342	4.13041	0.000837234	0.0303107	-0.466653	transforming, acidic coiled-coil containing protein 2
IBAT	WD WD - CD WD	RNF125	TC1800000160.mm.2	1.17348	9.2845	4.53039	0.000369721	0.0217026	0.306267	ring finger protein 125
IBAT	WD WD - CD WD	SERF1	TC1300001135.mm.2	1.19231	6.75046	8.66102	2.52095e-07	0.00162778	7.00125	small EDRK-rich factor 1
IBAT	WD WD - CD WD	PPP1R3C	TC1900001445.mm.2	-1.19756	10.2079	-3.80242	0.00164995	0.0401018	-1.1075	protein phosphatase 1, regulatory (inhibitor) subunit 3C
IBAT	WD WD - CD WD	PLIN5	TC1700002314.mm.2	-1.2276	8.97057	-7.33542	2.04677e-06	0.00420271	5.13952	perilipin 5
IBAT	WD WD - CD WD	SH2D4A	TC0800000700.mm.2	1.2365	6.86771	4.69457	0.000265446	0.0185361	0.619427	SH2 domain containing 4A
IBAT	WD WD - CD WD	GK	TC0X00002556.mm.2	-1.29396	8.17604	-5.61027	4.42517e-05	0.00956984	2.30558	glycerol kinase
IBAT	WD WD - CD WD	ZBTB16	TC0900002241.mm.2	-1.46265	9.24152	-6.02917	2.02105e-05	0.00677717	3.03694	zinc finger and BTB domain containing 16
IBAT	WD WD - CD WD	TMSB15B2	TC0X00003042.mm.2	1.48123	3.53851	8.86551	1.86019e-07	0.00162778	7.26548	thymosin beta 15b2
IBAT	WD WD - CD WD	ACOT11	TC0400003208.mm.2	-1.49243	8.8968	-3.86105	0.00146098	0.0379874	-0.992702	acyl-CoA thioesterase 11
IBAT	WD WD - CD WD	MC5R	TC1800000728.mm.2	-1.4941	6.06824	-5.20454	9.66445e-05	0.0120781	1.57232	melanocortin 5 receptor
IBAT	WD WD - CD WD	ADAM12	TC0700004431.mm.2	-1.70458	8.00043	-15.4206	8.30624e-11	1.609e-06	13.2652	a disintegrin and metallopeptidase domain 12 (meltrin alpha)
IBAT	WD WD - CD WD	MYRIP	TC0900001600.mm.2	-1.8071	5.13636	-7.77466	9.97727e-07	0.00337732	5.78586	myosin VIIA and Rab interacting protein
IBAT	WD WD - CD WD	DIO2	TC1200002148.mm.2	-1.84268	6.67443	-5.47518	5.7261e-05	0.0101803	2.06407	deiodinase, iodothyronine, type II
IBAT	WD WD - CD WD	CIART	TC0300002489.mm.2	-1.90685	7.52142	-6.95505	3.8927e-06	0.00437453	4.55535	circadian associated repressor of transcription
IBAT	WD WD - CD WD	CISH	TC0900001365.mm.2	-2.02252	6.9795	-3.69153	0.00207747	0.0452165	-1.32478	cytokine inducible SH2-containing protein
IBAT	WD WD - WD CD	APCDD1	TC1800000646.mm.2	1.00207	7.34812	4.98646	0.000148328	0.0486995	1.15525	adenomatosis polyposis coli down-regulated 1
IBAT	WD WD - WD CD	SLC25A42	TC0800002386.mm.2	-1.12036	9.5368	-4.96137	0.000155879	0.0495007	1.11061	solute carrier family 25, member 42
IBAT	WD WD - WD CD	SDC4	TC0200005114.mm.2	-1.12281	8.8363	-5.5783	4.70246e-05	0.0350352	2.18122	syndecan 4
IBAT	WD WD - WD CD	ZBTB16	TC0900002241.mm.2	-1.22616	9.24152	-5.05435	0.000129731	0.0465372	1.27557	zinc finger and BTB domain containing 16
IBAT	WD WD - WD CD	TMSB15B2	TC0X00003042.mm.2	1.24172	3.53851	7.43202	1.74378e-06	0.00844471	5.02418	thymosin beta 15b2
IBAT	WD WD - WD CD	SNCG	TC1400001725.mm.2	1.28039	9.08972	6.01628	2.06964e-05	0.0311859	2.90487	synuclein, gamma
IBAT	WD WD - WD CD	ORM3	TC0400000720.mm.2	-1.31087	7.1602	-5.00354	0.000143403	0.0480942	1.18559	orosomucoid 3
IBAT	WD WD - WD CD	SLC4A4	TC0500000819.mm.2	-1.33321	9.35251	-5.33991	7.42971e-05	0.040349	1.77435	solute carrier family 4 (anion exchanger), member 4
IBAT	WD WD - WD CD	MC5R	TC1800000728.mm.2	-1.48235	6.06824	-5.16359	0.000104693	0.0407035	1.46781	melanocortin 5 receptor
IBAT	WD WD - WD CD	FADS3	TC1900000186.mm.2	1.59679	8.0177	5.34375	7.37476e-05	0.040349	1.78097	fatty acid desaturase 3
IBAT	WD WD - WD CD	ADAM12	TC0700004431.mm.2	-1.6287	8.00043	-14.7342	1.6107e-10	3.1201e-06	11.6786	a disintegrin and metallopeptidase domain 12 (meltrin alpha)
IBAT	WD WD - WD CD	DIO2	TC1200002148.mm.2	-1.89943	6.67443	-5.64381	4.15241e-05	0.0350352	2.29145	deiodinase, iodothyronine, type II
IBAT	WD WD - WD CD	GK	TC0X00002556.mm.2	-2.0496	8.17604	-8.88649	1.80358e-07	0.00174685	6.86343	glycerol kinase
EWAT	CD CD - WD CD	FMN2	TC0100001651.mm.2	1.0832	4.4668	5.42368	8.91085e-05	0.0444191	1.65372	formin 2
EWAT	CD CD - WD CD	PABPC2	TC1800000414.mm.2	1.13047	3.86616	5.08553	0.000165089	0.0450367	1.09834	poly(A) binding protein, cytoplasmic 2
EWAT	CD CD - WD CD	OLFR1341	TC0400001314.mm.2	1.25175	4.74342	5.00359	0.000192126	0.0479081	0.961103	olfactory receptor 1341
EWAT	CD CD - WD CD	CCDC87	TC1900000045.mm.2	1.30566	4.27688	5.55615	7.02786e-05	0.0444191	1.86631	coiled-coil domain containing 87
EWAT	CD CD - WD CD	2900060B14RIK	TC0100002938.mm.2	1.31198	10.5525	6.02877	3.0729e-05	0.0444191	2.60109	RIKEN cDNA 2900060B14 gene
EWAT	CD CD - WD CD	C6	TC1500000014.mm.2	-1.315	10.5925	-5.39027	9.46413e-05	0.0444191	1.59966	complement component 6
EWAT	CD CD - WD CD	CTLA2A	TC1300002143.mm.2	-1.3237	8.3812	-5.00049	0.000193235	0.0479081	0.95589	cytotoxic T lymphocyte-associated protein 2 alpha
EWAT	CD CD - WD CD	GM21887	TC0X00001715.mm.2	-2.06032	8.35903	-5.15336	0.000145705	0.0444191	1.21118	predicted gene, 21887 [Source:MGI Symbol;Acc:MGI:5434051]
EWAT	CD CD - WD CD	ERDR1	TC0Y00000223.mm.2	-2.1067	9.40705	-7.24996	4.17796e-06	0.0444191	4.32631	erythroid differentiation regulator 1
EWAT	CD CD - WD WD	MIF	TC1000002388.mm.2	1.01979	8.53451	4.83681	0.000262298	0.0380179	0.682908	macrophage migration inhibitory factor
EWAT	CD CD - WD WD	CMBL	TC1500000207.mm.2	-1.02069	9.99656	-5.20166	0.000133355	0.0361761	1.30173	carboxymethylenebutenolidase-like (Pseudomonas)
EWAT	CD CD - WD WD	C030048H21RIK	TC0200003184.mm.2	1.03008	6.21531	4.18692	0.000909914	0.0481207	-0.463346	RIKEN cDNA C030048H21 gene [Source:MGI Symbol;Acc:MGI:1924731]
EWAT	CD CD - WD WD	OLFR1341	TC0400001314.mm.2	1.03058	4.74342	4.11953	0.00103773	0.0495742	-0.584865	olfactory receptor 1341
EWAT	CD CD - WD WD	PIK3CB	TC0900002915.mm.2	-1.034	9.82052	-4.81905	0.000271195	0.0382495	0.652294	phosphatidylinositol 3-kinase, catalytic, beta polypeptide
EWAT	CD CD - WD WD	2610528J11RIK	TC0400001309.mm.2	1.06627	6.11427	4.48957	0.000506943	0.0410751	0.0767333	RIKEN cDNA 2610528J11 gene
EWAT	CD CD - WD WD	CNKSR1	TC0400003731.mm.2	1.06967	4.26559	6.86368	7.68414e-06	0.0275331	3.8508	connector enhancer of kinase suppressor of Ras 1
EWAT	CD CD - WD WD	FABP5	TC0300000060.mm.2	-1.11185	9.04452	-4.78745	0.000287805	0.0390003	0.597715	fatty acid binding protein 5, epidermal
EWAT	CD CD - WD WD	HNMT	TC0200003109.mm.2	-1.14814	9.63823	-4.56818	0.000436166	0.0410751	0.215314	histamine N-methyltransferase
EWAT	CD CD - WD WD	TRAPPC2	TC0X00001684.mm.2	-1.15523	8.26104	-6.33395	1.83101e-05	0.0275331	3.08804	trafficking protein particle complex 2
EWAT	CD CD - WD WD	PABPC2	TC1800000414.mm.2	1.24022	3.86616	5.57922	6.74495e-05	0.0310911	1.92063	poly(A) binding protein, cytoplasmic 2
EWAT	CD CD - WD WD	GM11037	TC0200002006.mm.2	-1.31765	7.38403	-4.52007	0.000478172	0.0410751	0.130594	predicted gene 11037 [Source:MGI Symbol;Acc:MGI:3779261]
EWAT	CD CD - WD WD	CTLA2A	TC1300002143.mm.2	-1.46583	8.3812	-5.53744	7.26653e-05	0.0310911	1.85326	cytotoxic T lymphocyte-associated protein 2 alpha
EWAT	CD CD - WD WD	PTK7	TC1700002181.mm.2	1.5853	6.40481	4.38529	0.000619492	0.0431404	-0.108224	PTK7 protein tyrosine kinase 7
EWAT	CD CD - WD WD	ERDR1	TC0Y00000223.mm.2	-1.59086	9.40705	-5.47475	8.12924e-05	0.0310911	1.75166	erythroid differentiation regulator 1
INGWAT	CD CD - WD WD	4930503L19RIK	TC1800001539.mm.2	-1.00081	6.57047	-4.3731	0.000584724	0.045784	-0.0669321	RIKEN cDNA 4930503L19 gene
INGWAT	CD CD - WD WD	MAGOH	TC0400001136.mm.2	-1.00798	8.92401	-5.3352	9.2513e-05	0.0345134	1.61922	mago homolog, exon junction complex core component
INGWAT	CD CD - WD WD	GRHPR	TC0400000481.mm.2	1.01834	8.95053	5.36205	8.80172e-05	0.0345134	1.66438	glyoxylate reductase/hydroxypyruvate reductase
INGWAT	CD CD - WD WD	ZFP119A	TC1700002303.mm.2	-1.02661	7.99464	-4.96837	0.000184437	0.0368969	0.9913	zinc finger protein 119a
INGWAT	CD CD - WD WD	SNRPE	TC0100003092.mm.2	-1.03278	7.63635	-4.86299	0.00022557	0.0380616	0.807296	small nuclear ribonucleoprotein E
INGWAT	CD CD - WD WD	ZFP101	TC1700001870.mm.2	-1.03318	6.97985	-5.69659	4.76999e-05	0.0345134	2.21747	zinc finger protein 101
INGWAT	CD CD - WD WD	POLE2	TC1200001861.mm.2	-1.03391	5.76747	-4.55087	0.000412611	0.0423983	0.253656	polymerase (DNA directed), epsilon 2 (p59 subunit)
INGWAT	CD CD - WD WD	TEX10	TC0400002626.mm.2	-1.0353	7.60031	-4.47611	0.000477575	0.0450648	0.119274	testis expressed gene 10
INGWAT	CD CD - WD WD	5430403G16RIK	TC0500002971.mm.2	-1.03737	6.5398	-4.722	0.000295902	0.0397662	0.558772	RIKEN cDNA 5430403G16 gene [Source:MGI Symbol;Acc:MGI:1924450]
INGWAT	CD CD - WD WD	PDCD10	TC0300002170.mm.2	-1.03934	7.69099	-4.43861	0.000514031	0.045784	0.0516247	programmed cell death 10
INGWAT	CD CD - WD WD	PTPN2	TC1800001512.mm.2	-1.03991	8.72282	-4.81767	0.00024607	0.0382377	0.7277	protein tyrosine phosphatase, non-receptor type 2
INGWAT	CD CD - WD WD	SET	TC0200000522.mm.2	-1.04307	9.83409	-5.24158	0.000110145	0.035505	1.46088	SET nuclear oncogene
INGWAT	CD CD - WD WD	FAR1	TC0700001666.mm.2	-1.04757	8.6329	-4.74952	0.000280583	0.0395834	0.607492	fatty acyl CoA reductase 1
INGWAT	CD CD - WD WD	TBC1D15	TC1000002894.mm.2	-1.05709	7.41948	-4.73517	0.000288466	0.0395834	0.5821	TBC1 domain family, member 15
INGWAT	CD CD - WD WD	FAM76B	TC0900000096.mm.2	-1.06463	8.53404	-5.06185	0.000154449	0.0361149	1.1532	family with sequence similarity 76, member B
INGWAT	CD CD - WD WD	TM2D1	TC0400003116.mm.2	-1.06575	9.05271	-5.57541	5.94474e-05	0.0345134	2.01919	TM2 domain containing 1
INGWAT	CD CD - WD WD	AW146154	TC0700004647.mm.2	-1.08192	7.21998	-5.40848	8.0771e-05	0.0345134	1.7422	expressed sequence AW146154
INGWAT	CD CD - WD WD	GM15446	TC0500001127.mm.2	-1.08528	9.27513	-4.86732	0.000223704	0.0380616	0.814895	predicted gene 15446
INGWAT	CD CD - WD WD	GM8113	TC1400000453.mm.2	-1.09152	4.87318	-4.31517	0.000655513	0.0463551	-0.172133	predicted gene 8113 [Source:MGI Symbol;Acc:MGI:3648791]
INGWAT	CD CD - WD WD	HAT1	TC0200001036.mm.2	-1.09363	8.21812	-4.40138	0.000553057	0.045784	-0.0156947	histone aminotransferase 1
INGWAT	CD CD - WD WD	SMC2	TC0400000567.mm.2	-1.10027	7.0218	-4.70035	0.000308559	0.0397662	0.52037	structural maintenance of chromosomes 2
INGWAT	CD CD - WD WD	GM13248	TC0400001890.mm.2	-1.10098	9.91621	-5.08689	0.000147307	0.0361149	1.19636	predicted gene 13248 [Source:MGI Symbol;Acc:MGI:3713585]
INGWAT	CD CD - WD WD	GLIPR2	TC0400000458.mm.2	-1.10362	8.45083	-4.56102	0.000404513	0.0422567	0.271863	GLI pathogenesis-related 2
INGWAT	CD CD - WD WD	GM13139	TC0400004198.mm.2	-1.12332	9.71874	-5.58818	5.80784e-05	0.0345134	2.0402	predicted gene 13139
INGWAT	CD CD - WD WD	MAP2K4	TC1100002988.mm.2	-1.13043	6.68878	-5.93897	3.08948e-05	0.0345134	2.60687	mitogen-activated protein kinase kinase 4
INGWAT	CD CD - WD WD	SELENBP1	TC0300000880.mm.2	1.13058	8.98719	4.24887	0.000747404	0.0478997	-0.292959	selenium binding protein 1
INGWAT	CD CD - WD WD	INTS8	TC0400002205.mm.2	-1.15131	8.30802	-5.49228	6.92186e-05	0.0345134	1.88181	integrator complex subunit 8
INGWAT	CD CD - WD WD	BRCA1	TC1100003808.mm.2	-1.15937	5.25406	-4.62307	0.000358465	0.0411319	0.382832	breast cancer 1, early onset
INGWAT	CD CD - WD WD	G2E3	TC1200000415.mm.2	-1.18553	6.69269	-6.46327	1.24134e-05	0.0345134	3.41584	G2/M-phase specific E3 ubiquitin ligase
INGWAT	CD CD - WD WD	GM13251	TC0400001881.mm.2	-1.19219	9.12167	-6.10399	2.30925e-05	0.0345134	2.86643	predicted gene 13251
INGWAT	CD CD - WD WD	ALDH4A1	TC0400004196.mm.2	1.19834	7.53029	4.30025	0.000675129	0.0465881	-0.199284	aldehyde dehydrogenase 4 family, member A1
INGWAT	CD CD - WD WD	ANXA8	TC1400000368.mm.2	1.21361	7.34226	4.17993	0.000856969	0.0497221	-0.419006	annexin A8
INGWAT	CD CD - WD WD	JMJD1C	TC1000000626.mm.2	-1.21397	8.85025	-4.56029	0.000405095	0.0422567	0.270542	jumonji domain containing 1C
INGWAT	CD CD - WD WD	SAMD9L	TC0600001787.mm.2	-1.30517	9.65839	-4.38643	0.000569568	0.045784	-0.0427636	sterile alpha motif domain containing 9-like
INGWAT	CD CD - WD WD	SAT1	TC0X00003236.mm.2	-1.31638	9.85319	-5.29637	9.94424e-05	0.0348116	1.5537	spermidine/spermine N1-acetyl transferase 1
INGWAT	CD CD - WD WD	TEX30	TC0100003876.mm.2	-1.33429	5.99957	-5.36818	8.70237e-05	0.0345134	1.67467	testis expressed 30
INGWAT	CD CD - WD WD	PDE7A	TC0300001697.mm.2	-1.35374	8.19826	-5.0495	0.000158102	0.0361149	1.13189	phosphodiesterase 7A
INGWAT	CD CD - WD WD	VRK2	TC1100002397.mm.2	-1.42062	8.36405	-4.86311	0.000225517	0.0380616	0.807511	vaccinia related kinase 2
INGWAT	CD CD - WD WD	SETDB2	TC1400002870.mm.2	-1.43702	8.24345	-5.03423	0.000162743	0.0361149	1.1055	SET domain, bifurcated 2
INGWAT	CD CD - WD WD	FAM49B	TC1500001623.mm.2	-1.46506	8.84182	-4.25536	0.000737845	0.0477726	-0.2811	family with sequence similarity 49, member B
INGWAT	CD CD - WD WD	LRRK2	TC1500000897.mm.2	-1.46787	7.34773	-4.9203	0.000202143	0.0380616	0.90756	leucine-rich repeat kinase 2
INGWAT	CD CD - WD WD	ERDR1	TC0Y00000223.mm.2	-1.65702	9.49778	-4.34156	0.000622239	0.045784	-0.124169	erythroid differentiation regulator 1
INGWAT	CD CD - WD WD	GM21887	TC0X00001715.mm.2	-1.71863	8.71476	-4.43272	0.000520012	0.045784	0.0409842	predicted gene, 21887 [Source:MGI Symbol;Acc:MGI:5434051]
INGWAT	CD CD - WD WD	GM13212	TC0400004199.mm.2	-1.76804	7.19588	-4.78133	0.000263893	0.0392118	0.663672	predicted gene 13212
INGWAT	CD CD - WD WD	ERP27	TC0600003336.mm.2	-1.81181	5.45681	-4.2125	0.000803297	0.0486548	-0.359404	endoplasmic reticulum protein 27
INGWAT	CD CD - WD WD	EMB	TC1300001326.mm.2	-1.90758	7.8618	-4.50995	0.000446955	0.0439148	0.180187	embigin
LIV	CD CD - CD WD	ALAS1	TC0900003004.mm.2	-1.00752	11.8138	-4.99294	0.000149156	0.0260478	1.17179	aminolevulinic acid synthase 1
LIV	CD CD - CD WD	GM14420	TC0200002748.mm.2	-1.01446	10.8846	-4.90909	0.000176004	0.0280045	1.01764	predicted gene 14420
LIV	CD CD - CD WD	GM13213	TC1800000707.mm.2	1.01725	9.08367	6.81523	5.12053e-06	0.00439787	4.26335	predicted gene 13213
LIV	CD CD - CD WD	IVNS1ABP	TC0100001351.mm.2	-1.03668	9.85562	-6.84445	4.86896e-06	0.00437188	4.30859	influenza virus NS1A binding protein
LIV	CD CD - CD WD	NRG4	TC0900002332.mm.2	-1.06028	8.50313	-5.14266	0.000111224	0.022989	1.44471	neuregulin 4
LIV	CD CD - CD WD	BC048546	TC0600003208.mm.2	1.06189	9.51997	5.34674	7.48883e-05	0.0192123	1.81173	cDNA sequence BC048546
LIV	CD CD - CD WD	NR0B2	TC0400001612.mm.2	1.08286	9.2235	4.9986	0.000147506	0.0260478	1.18214	nuclear receptor subfamily 0, group B, member 2
LIV	CD CD - CD WD	TMEM53	TC0400001286.mm.2	1.10157	6.87539	7.06874	3.31992e-06	0.00327909	4.65136	transmembrane protein 53
LIV	CD CD - CD WD	BC029214	TC0200003148.mm.2	1.10411	5.83175	5.92737	2.50335e-05	0.0135658	2.82207	cDNA sequence BC029214
LIV	CD CD - CD WD	WDR46	TC1700000603.mm.2	1.123	7.03546	6.95366	4.03726e-06	0.00379771	4.47651	WD repeat domain 46
LIV	CD CD - CD WD	RPL29	TC0100000321.mm.2	1.1502	10.6235	8.4142	3.8336e-07	0.000937091	6.54075	ribosomal protein L29
LIV	CD CD - CD WD	GM13841	TC0500003105.mm.2	1.1502	10.6235	8.4142	3.8336e-07	0.000937091	6.54075	predicted gene 13841 [Source:MGI Symbol;Acc:MGI:3650890]
LIV	CD CD - CD WD	ATP5D	TC1000003218.mm.2	1.15725	10.7202	8.34355	4.26942e-07	0.000937091	6.44842	ATP synthase, H+ transporting, mitochondrial F1 complex, delta subunit
LIV	CD CD - CD WD	EFNA1	TC0300002344.mm.2	1.15863	8.48778	5.32447	7.81706e-05	0.0195904	1.77198	ephrin A1
LIV	CD CD - CD WD	HIST1H4D	TC1300000250.mm.2	1.16307	8.61719	8.15634	5.69596e-07	0.0010746	6.20018	histone cluster 1, H4d
LIV	CD CD - CD WD	GM5218	TC1500001923.mm.2	1.19402	9.5584	8.5952	2.91728e-07	0.000937091	6.77399	predicted gene 5218 [Source:MGI Symbol;Acc:MGI:3646583]
LIV	CD CD - CD WD	PFKFB1	TC0X00001502.mm.2	-1.19907	9.72875	-4.7219	0.00025541	0.0322894	0.670355	6-phosphofructo-2-kinase/fructose-2,6-biphosphatase 1
LIV	CD CD - CD WD	CYP39A1	TC1700000836.mm.2	-1.21796	9.67644	-5.53368	5.23696e-05	0.0169592	2.14263	cytochrome P450, family 39, subfamily a, polypeptide 1
LIV	CD CD - CD WD	AP3M1	TC1400001554.mm.2	-1.2186	11.0555	-9.40483	9.00532e-08	0.000510194	7.76057	adaptor-related protein complex 3, mu 1 subunit
LIV	CD CD - CD WD	MRPL52	TC1400000744.mm.2	1.22216	7.87025	9.15107	1.29137e-07	0.000510194	7.46106	mitochondrial ribosomal protein L52
LIV	CD CD - CD WD	ST3GAL5	TC0600000841.mm.2	-1.24576	10.2339	-5.83525	2.96973e-05	0.0148591	2.66525	ST3 beta-galactoside alpha-2,3-sialyltransferase 5
LIV	CD CD - CD WD	FAM213A	TC1400001785.mm.2	1.27043	9.85828	4.42698	0.000462646	0.0429604	0.115236	family with sequence similarity 213, member A
LIV	CD CD - CD WD	GM14403	TC0200002749.mm.2	-1.27256	10.5748	-5.18365	0.000102686	0.0225213	1.51891	predicted gene 14403
LIV	CD CD - CD WD	E030018B13RIK	TC0700000972.mm.2	-1.29153	6.44165	-4.70338	0.000265049	0.0325203	0.635775	RIKEN cDNA E030018B13 gene
LIV	CD CD - CD WD	GDPGP1	TC0700001147.mm.2	1.34109	6.292	5.95858	2.36322e-05	0.0135658	2.87488	GDP-D-glucose phosphorylase 1
LIV	CD CD - CD WD	MOCS1	TC1700000948.mm.2	1.3567	9.64763	8.1246	5.9839e-07	0.0010746	6.15756	molybdenum cofactor synthesis 1
LIV	CD CD - CD WD	HSPH1	TC0500003660.mm.2	-1.35945	8.7075	-5.81376	3.09099e-05	0.014869	2.62848	heat shock 105kDa/110kDa protein 1
LIV	CD CD - CD WD	8430408G22RIK	TC0600001308.mm.2	1.43619	9.80089	4.97159	0.000155567	0.0264919	1.13261	RIKEN cDNA 8430408G22 gene
LIV	CD CD - CD WD	USP2	TC0900000497.mm.2	-1.49823	8.04922	-6.60011	7.44721e-06	0.0054486	3.92588	ubiquitin specific peptidase 2
LIV	CD CD - CD WD	LPIN1	TC1200001460.mm.2	-1.73892	10.2659	-6.25529	1.37561e-05	0.00876575	3.36926	lipin 1
LIV	CD CD - CD WD	CIART	TC0300002489.mm.2	-1.86212	7.78022	-6.75398	5.69319e-06	0.00449853	4.16803	circadian associated repressor of transcription
LIV	CD CD - CD WD	FKBP5	TC1700001757.mm.2	-2.05955	9.35276	-9.19141	1.21886e-07	0.000510194	7.50926	FK506 binding protein 5
LIV	CD CD - CD WD	ZBTB16	TC0900002241.mm.2	-2.10876	8.32004	-7.90258	8.47774e-07	0.00139558	5.85526	zinc finger and BTB domain containing 16
LIV	CD CD - CD WD	GM5617	TC0900000586.mm.2	2.1575	8.37502	10.8249	1.35462e-08	0.000133796	9.28583	predicted gene 5617
LIV	CD CD - CD WD	LY96	TC0100000103.mm.2	2.33654	7.05444	11.5055	5.84525e-09	0.000115467	9.93412	lymphocyte antigen 96
LIV	CD CD - WD CD	HSP90AA1	TC1200002389.mm.2	-1.22761	10.5051	-6.20275	1.51263e-05	0.0491174	2.96197	heat shock protein 90, alpha (cytosolic), class A member 1
LIV	CD CD - WD WD	SGK1	TC1000000171.mm.2	1.00006	7.06779	5.7619	3.40527e-05	0.00590068	2.55681	serum/glucocorticoid regulated kinase 1
LIV	CD CD - WD WD	MLEC	TC0500003090.mm.2	1.00844	8.93077	4.44248	0.000448331	0.0188033	0.0993371	malectin
LIV	CD CD - WD WD	TTC3	TC1600001057.mm.2	-1.00943	7.29647	-5.54678	5.10822e-05	0.00740306	2.17193	tetratricopeptide repeat domain 3
LIV	CD CD - WD WD	HIST1H4M	TC1300000182.mm.2	1.01686	9.23643	6.84082	4.89946e-06	0.00248164	4.38019	histone cluster 1, H4m
LIV	CD CD - WD WD	HIST1H4N	TC1300001564.mm.2	1.01686	9.23643	6.84082	4.89946e-06	0.00248164	4.38019	histone cluster 1, H4n
LIV	CD CD - WD WD	CD52	TC0400003724.mm.2	1.01977	5.58873	5.3873	6.927e-05	0.00844666	1.88228	CD52 antigen
LIV	CD CD - WD WD	XPO1	TC1100000238.mm.2	-1.0263	8.71353	-6.19828	1.52492e-05	0.00436569	3.3161	exportin 1, CRM1 homolog (yeast)
LIV	CD CD - WD WD	MIF	TC1000002388.mm.2	1.02657	8.98624	6.27079	1.33772e-05	0.00388609	3.43943	macrophage migration inhibitory factor
LIV	CD CD - WD WD	NME6	TC0900001441.mm.2	1.02857	7.08509	3.65909	0.00224273	0.0417558	-1.43703	NME/NM23 nucleoside diphosphate kinase 6
LIV	CD CD - WD WD	DNAJC30	TC0500001574.mm.2	1.03692	7.61473	7.43297	1.80842e-06	0.00154802	5.30353	DnaJ (Hsp40) homolog, subfamily C, member 30
LIV	CD CD - WD WD	SDS	TC0500001337.mm.2	1.0371	9.78989	5.14072	0.000111646	0.0099345	1.42749	serine dehydratase
LIV	CD CD - WD WD	KRTCAP2	TC0300000754.mm.2	1.03868	10.3718	6.34954	1.16131e-05	0.00382102	3.57243	keratinocyte associated protein 2
LIV	CD CD - WD WD	GSTP2	TC1900000897.mm.2	1.04313	11.3144	6.56918	7.86338e-06	0.00317006	3.93825	glutathione S-transferase, pi 2
LIV	CD CD - WD WD	KRCC1	TC0600000822.mm.2	-1.05134	8.78815	-8.03503	6.88173e-07	0.000912318	6.18712	lysine-rich coiled-coil 1
LIV	CD CD - WD WD	RPL18A	TC0800002412.mm.2	1.05592	11.258	7.5267	1.55109e-06	0.00141865	5.44471	ribosomal protein L18A
LIV	CD CD - WD WD	TRP53INP2	TC0200002366.mm.2	1.05715	8.68645	5.25455	8.94807e-05	0.00903471	1.63847	transformation related protein 53 inducible nuclear protein 2
LIV	CD CD - WD WD	GGT6	TC1100000994.mm.2	1.06706	7.52413	4.84048	0.000201651	0.0129753	0.863102	gamma-glutamyltransferase 6
LIV	CD CD - WD WD	BANF1	TC1900000960.mm.2	1.07241	8.59379	7.60366	1.36861e-06	0.00141865	5.55961	barrier to autointegration factor 1
LIV	CD CD - WD WD	NAGLU	TC1100001638.mm.2	1.07635	7.73651	6.40542	1.05098e-05	0.00374482	3.66622	alpha-N-acetylglucosaminidase (Sanfilippo disease IIIB)
LIV	CD CD - WD WD	RPL29	TC0900001347.mm.2	1.08606	9.75195	9.78419	5.32194e-08	0.000139766	8.46034	ribosomal protein L29
LIV	CD CD - WD WD	APOA1BP	TC0300002297.mm.2	1.112	9.96292	6.68683	6.39859e-06	0.00287268	4.13108	apolipoprotein A-I binding protein
LIV	CD CD - WD WD	SBF1	TC1500002048.mm.2	1.11462	7.07808	5.2931	8.305e-05	0.00898099	1.70952	SET binding factor 1
LIV	CD CD - WD WD	TCEB2	TC1700001606.mm.2	1.11934	9.66524	7.03784	3.49832e-06	0.00201628	4.69348	transcription elongation factor B (SIII), polypeptide 2
LIV	CD CD - WD WD	ODF3B	TC1500002053.mm.2	1.12743	7.25162	4.62039	0.000313054	0.0159744	0.442725	outer dense fiber of sperm tails 3B
LIV	CD CD - WD WD	ATP5G1	TC1100003610.mm.2	1.12894	10.6709	8.64881	2.69258e-07	0.000443244	7.03282	ATP synthase, H+ transporting, mitochondrial F0 complex, subunit C1 (subunit 9)
LIV	CD CD - WD WD	RNF44	TC1300002038.mm.2	1.13299	6.23942	6.52626	8.48144e-06	0.00328514	3.86737	ring finger protein 44
LIV	CD CD - WD WD	DPM3	TC0300000755.mm.2	1.13728	8.1043	7.51541	1.57995e-06	0.00141865	5.42777	dolichyl-phosphate mannosyltransferase polypeptide 3
LIV	CD CD - WD WD	GM3934	TC0100003825.mm.2	1.14241	10.5664	6.64407	6.89485e-06	0.00302668	4.06126	PREDICTED: predicted gene 3934 (Gm3934), mRNA.
LIV	CD CD - WD WD	TIPARP	TC0300000528.mm.2	-1.14632	5.21565	-4.02117	0.00106084	0.0283955	-0.723667	TCDD-inducible poly(ADP-ribose) polymerase
LIV	CD CD - WD WD	FAM213A	TC1400001785.mm.2	1.15147	9.85828	4.01243	0.0010801	0.0286078	-0.74084	family with sequence similarity 213, member A
LIV	CD CD - WD WD	GM13213	TC1800000707.mm.2	1.15736	9.08367	7.75392	1.07425e-06	0.00124828	5.78136	predicted gene 13213
LIV	CD CD - WD WD	NDUFA3	TC0700000014.mm.2	1.17846	10.6986	7.34027	2.10727e-06	0.00154802	5.16257	NADH dehydrogenase (ubiquinone) 1 alpha subcomplex, 3
LIV	CD CD - WD WD	GLMP	TC0300000722.mm.2	1.18824	8.79232	8.03079	6.92759e-07	0.000912318	6.18109	glycosylated lysosomal membrane protein
LIV	CD CD - WD WD	MBOAT7	TC0700002135.mm.2	1.19858	6.98024	6.02238	2.1015e-05	0.00490509	3.01355	membrane bound O-acyltransferase domain containing 7
LIV	CD CD - WD WD	WDR46	TC1700000603.mm.2	1.23682	7.03546	7.65846	1.25248e-06	0.00137453	5.64089	WD repeat domain 46
LIV	CD CD - WD WD	ID3	TC0400001677.mm.2	1.24752	7.50316	3.68095	0.00214332	0.0405159	-1.39392	inhibitor of DNA binding 3
LIV	CD CD - WD WD	ATP5D	TC1000003218.mm.2	1.26386	10.7202	9.11218	1.36557e-07	0.000269755	7.63613	ATP synthase, H+ transporting, mitochondrial F1 complex, delta subunit
LIV	CD CD - WD WD	CUTA	TC1700001711.mm.2	1.33475	9.28405	8.82464	2.07503e-07	0.000372638	7.26522	cutA divalent cation tolerance homolog (E. coli)
LIV	CD CD - WD WD	BC029214	TC0200003148.mm.2	1.34738	5.83175	7.23333	2.51741e-06	0.00154802	4.99833	cDNA sequence BC029214
LIV	CD CD - WD WD	MAFB	TC0200005052.mm.2	1.3537	7.85415	6.06611	1.93969e-05	0.00480036	3.08921	v-maf musculoaponeurotic fibrosarcoma oncogene family, protein B (avian)
LIV	CD CD - WD WD	HIST1H4D	TC1300000250.mm.2	1.37657	8.61719	9.65355	6.3678e-08	0.000139766	8.30466	histone cluster 1, H4d
LIV	CD CD - WD WD	RPL29	TC0100000321.mm.2	1.40944	10.6235	10.3106	2.62868e-08	8.6545e-05	9.0664	ribosomal protein L29
LIV	CD CD - WD WD	GM13841	TC0500003105.mm.2	1.40944	10.6235	10.3106	2.62868e-08	8.6545e-05	9.0664	predicted gene 13841 [Source:MGI Symbol;Acc:MGI:3650890]
LIV	CD CD - WD WD	MRPL52	TC1400000744.mm.2	1.47887	7.87025	11.0732	9.92168e-09	6.5331e-05	9.8869	mitochondrial ribosomal protein L52
LIV	CD CD - WD WD	GM5218	TC1500001923.mm.2	1.49051	9.5584	10.7295	1.52889e-08	7.55041e-05	9.52526	predicted gene 5218 [Source:MGI Symbol;Acc:MGI:3646583]
LIV	CD CD - WD WD	GDPGP1	TC0700001147.mm.2	1.51929	6.292	6.75032	5.72947e-06	0.00276049	4.23424	GDP-D-glucose phosphorylase 1
LIV	CD CD - WD WD	OSGIN1	TC0800001420.mm.2	1.61449	9.72375	4.85771	0.00019487	0.0127466	0.895779	oxidative stress induced growth inhibitor 1
LIV	CD CD - WD WD	MOCS1	TC1700000948.mm.2	1.6249	9.64763	9.73073	5.72613e-08	0.000139766	8.39689	molybdenum cofactor synthesis 1
LIV	CD CD - WD WD	GM17482	TC0600001278.mm.2	-1.74128	3.90048	-4.89781	0.000179979	0.0122597	0.971713	predicted gene, 17482 [Source:MGI Symbol;Acc:MGI:4937116]
LIV	CD CD - WD WD	OBP2A	TC0200000431.mm.2	2.30988	5.34242	4.81332	0.000212837	0.0134325	0.811519	odorant binding protein 2A
LIV	CD CD - WD WD	GM5617	TC0900000586.mm.2	2.45572	8.37502	12.3212	2.24685e-09	2.21921e-05	11.0967	predicted gene 5617
LIV	CD CD - WD WD	LY96	TC0100000103.mm.2	2.50933	7.05444	12.3563	2.15871e-09	2.21921e-05	11.1285	lymphocyte antigen 96
LIV	WD CD - CD WD	PLIN5	TC1700002314.mm.2	-1.01068	7.43964	-6.67106	6.57712e-06	0.021942	3.74094	perilipin 5
LIV	WD CD - CD WD	NRG4	TC0900002332.mm.2	-1.05428	8.50313	-5.79824	3.18179e-05	0.0383495	2.42796	neuregulin 4
LIV	WD CD - CD WD	GM5617	TC0900000586.mm.2	1.15057	8.37502	6.54572	8.19514e-06	0.021942	3.56053	predicted gene 5617
LIV	WD CD - CD WD	HSPB1	TC0500001590.mm.2	1.3443	6.65036	7.77269	1.04245e-06	0.0102962	5.21136	heat shock protein 1
LIV	WD CD - CD WD	LY96	TC0100000103.mm.2	1.69959	7.05444	9.48957	7.9964e-08	0.00157961	7.12182	lymphocyte antigen 96
LIV	WD WD - CD WD	ZYG11A	TC0400003236.mm.2	-1.03744	6.6908	-6.37056	1.11846e-05	0.010521	3.48618	zyg-11 family member A, cell cycle regulator
LIV	WD WD - CD WD	FKBP5	TC1700001757.mm.2	-1.08266	9.35276	-5.91766	2.54872e-05	0.0152568	2.75613	FK506 binding protein 5
LIV	WD WD - CD WD	PFKFB3	TC0200002961.mm.2	-1.10263	7.3259	-5.17437	0.000104559	0.0368832	1.48618	6-phosphofructo-2-kinase/fructose-2,6-biphosphatase 3
LIV	WD WD - CD WD	E030018B13RIK	TC0700000972.mm.2	-1.12281	6.44165	-5.00792	0.000144825	0.0432295	1.19035	RIKEN cDNA E030018B13 gene
LIV	WD WD - CD WD	MBD1	TC1800000788.mm.2	-1.12608	8.97302	-9.53737	7.48063e-08	0.00116513	7.6696	methyl-CpG binding domain protein 1
LIV	WD WD - CD WD	SLC22A7	TC1700002175.mm.2	-1.14369	7.15945	-5.24036	9.19771e-05	0.0355624	1.60235	solute carrier family 22 (organic anion transporter), member 7
LIV	WD WD - CD WD	SDS	TC0500001337.mm.2	-1.16781	9.78989	-7.08962	3.20476e-06	0.00527557	4.57503	serine dehydratase
LIV	WD WD - CD WD	COQ10B	TC0100000393.mm.2	-1.18624	7.76226	-6.99146	3.78526e-06	0.005341	4.43146	coenzyme Q10 homolog B (S. cerevisiae)
LIV	WD WD - CD WD	ALAS1	TC0900003004.mm.2	-1.20417	11.8138	-7.30863	2.22076e-06	0.00482721	4.88965	aminolevulinic acid synthase 1
LIV	WD WD - CD WD	HSPH1	TC0500003660.mm.2	-1.45111	8.7075	-7.60047	1.3757e-06	0.00431009	5.29675	heat shock 105kDa/110kDa protein 1
LIV	WD WD - CD WD	ZBTB16	TC0900002241.mm.2	-1.67604	8.32004	-7.69257	1.18547e-06	0.00431009	5.42239	zinc finger and BTB domain containing 16
LIV	WD WD - CD WD	USP2	TC0900000497.mm.2	-1.70783	8.04922	-9.21431	1.17964e-07	0.00116513	7.31118	ubiquitin specific peptidase 2
LIV	WD WD - CD WD	LPIN1	TC1200001460.mm.2	-1.7743	10.2659	-7.81701	9.71215e-07	0.00431009	5.59001	lipin 1
LIV	WD WD - CD WD	TSKU	TC0700003778.mm.2	-1.82826	8.5262	-6.19646	1.52996e-05	0.0125167	3.20957	tsukushi, small leucine rich proteoglycan
LIV	WD WD - CD WD	CIART	TC0300002489.mm.2	-1.91137	7.78022	-8.49072	3.4139e-07	0.00224794	6.45582	circadian associated repressor of transcription
LIV	WD WD - CD WD	CISH	TC0900001365.mm.2	-2.08409	6.27862	-7.53617	1.52732e-06	0.00431009	5.20824	cytokine inducible SH2-containing protein
LIV	WD WD - WD CD	ATP5D	TC1000003218.mm.2	-1.00784	10.7202	-8.23925	5.01065e-07	0.00138551	6.16926	ATP synthase, H+ transporting, mitochondrial F1 complex, delta subunit
LIV	WD WD - WD CD	RPL29	TC0100000321.mm.2	-1.03278	10.6235	-8.56676	3.04446e-07	0.00120281	6.58069	ribosomal protein L29
LIV	WD WD - WD CD	GM13841	TC0500003105.mm.2	-1.03278	10.6235	-8.56676	3.04446e-07	0.00120281	6.58069	predicted gene 13841 [Source:MGI Symbol;Acc:MGI:3650890]
LIV	WD WD - WD CD	BCL3	TC0700002503.mm.2	-1.05109	7.58261	-6.67542	6.52727e-06	0.00859598	3.97358	B cell leukemia/lymphoma 3
LIV	WD WD - WD CD	GM5218	TC1500001923.mm.2	-1.05454	9.5584	-8.60759	2.86366e-07	0.00120281	6.63088	predicted gene 5218 [Source:MGI Symbol;Acc:MGI:3646583]
LIV	WD WD - WD CD	MLEC	TC0500003090.mm.2	-1.06662	8.93077	-5.32793	7.76509e-05	0.0296994	1.76051	malectin
LIV	WD WD - WD CD	SAA4	TC0700003040.mm.2	-1.07661	11.7719	-7.81009	9.81993e-07	0.00193983	5.60551	serum amyloid A 4
LIV	WD WD - WD CD	USP2	TC0900000497.mm.2	-1.16463	8.04922	-5.81744	3.06987e-05	0.0216579	2.59854	ubiquitin specific peptidase 2
LIV	WD WD - WD CD	MOCS1	TC1700000948.mm.2	-1.18164	9.64763	-8.02374	7.00465e-07	0.00153744	5.88971	molybdenum cofactor synthesis 1
LIV	WD WD - WD CD	TRP53INP2	TC0200002366.mm.2	-1.20724	8.68645	-6.80398	5.22109e-06	0.00768111	4.16908	transformation related protein 53 inducible nuclear protein 2
LIV	WD WD - WD CD	CYP4A10	TC0400004187.mm.2	1.22831	11.7234	5.12345	0.000115474	0.0340459	1.39963	cytochrome P450, family 4, subfamily a, polypeptide 10
LIV	WD WD - WD CD	HSPH1	TC0500003660.mm.2	-1.3173	8.7075	-6.38781	1.08452e-05	0.0112756	3.52624	heat shock 105kDa/110kDa protein 1
LIV	WD WD - WD CD	AQP4	TC1800001017.mm.2	1.34696	6.50251	4.82111	0.000209563	0.0464844	0.85531	aquaporin 4
LIV	WD WD - WD CD	GM5617	TC0900000586.mm.2	-1.4488	8.37502	-8.24238	4.98657e-07	0.00138551	6.17327	predicted gene 5617
LIV	WD WD - WD CD	SDF2L1	TC1600001280.mm.2	-1.47753	8.17771	-5.67534	4.00584e-05	0.0231468	2.35915	stromal cell-derived factor 2-like 1
LIV	WD WD - WD CD	SLC22A7	TC1700002175.mm.2	-1.48446	7.15945	-6.29723	1.27557e-05	0.0125988	3.38251	solute carrier family 22 (organic anion transporter), member 7
LIV	WD WD - WD CD	MAFB	TC0200005052.mm.2	-1.60713	7.85415	-8.16603	5.61105e-07	0.00138551	6.07508	v-maf musculoaponeurotic fibrosarcoma oncogene family, protein B (avian)
LIV	WD WD - WD CD	CISH	TC0900001365.mm.2	-1.64378	6.27862	-5.50308	5.55099e-05	0.0274136	2.06465	cytokine inducible SH2-containing protein
LIV	WD WD - WD CD	SELENBP2	TC0300000875.mm.2	-1.72234	9.9107	-4.86981	0.000190247	0.0447562	0.943798	selenium binding protein 2
LIV	WD WD - WD CD	HSPB1	TC0500001590.mm.2	-1.79121	6.65036	-10.3567	2.47465e-08	0.000244421	8.56589	heat shock protein 1
LIV	WD WD - WD CD	LY96	TC0100000103.mm.2	-1.87238	7.05444	-10.4544	2.17858e-08	0.000244421	8.66245	lymphocyte antigen 96
LIV	WD WD - WD CD	DIO1	TC0400003219.mm.2	-2.0606	7.79635	-5.97289	2.30169e-05	0.018187	2.85668	deiodinase, iodothyronine, type I
