# Supplementary material for: Normal‐Weight Offspring of Parents With Diet‐Induced Obesity Display Altered Gene Expression Profiles
Source: Obes Sci Pract. 2025 Feb 17;11(1):e70058. doi: 10.1002/osp4.70058 (PMC11832301; doi:10.1002/osp4.70058)
Supplement: Supplementary file 4 — Table S3 [file OSP4-11-e70058-s003.xlsx]

## Sheet: Sheet 1
SOM Table 3: Most significantly enriched GO terms in INGWAT and WD / WD offsprings
ONTOLOGY	ID	Description	GeneRatio	BgRatio	pvalue	p.adjust	qvalue	geneID	Count
BP	GO:0097193	intrinsic apoptotic signaling pathway	6/34	327/28891	2.06767e-06	0.00185676	0.00137772	Pdcd10/Map2k4/Brca1/G2e3/Lrrk2/Ptpn2	6
BP	GO:0016570	histone modification	4/34	164/28891	4.06424e-05	0.0182484	0.0135403	Hat1/Jmjd1c/Brca1/Setdb2	4
BP	GO:0010421	hydrogen peroxide-mediated programmed cell death	2/34	17/28891	0.000180805	0.0365048	0.0270865	Pdcd10/Map2k4	2
BP	GO:0034599	cellular response to oxidative stress	4/34	243/28891	0.000185686	0.0365048	0.0270865	Pdcd10/Vrk2/Map2k4/Lrrk2	4
BP	GO:0097468	programmed cell death in response to reactive oxygen species	2/34	18/28891	0.000203256	0.0365048	0.0270865	Pdcd10/Map2k4	2
BP	GO:0051770	positive regulation of nitric-oxide synthase biosynthetic process	2/34	21/28891	0.000278362	0.0400358	0.0297066	Map2k4/Lrrk2	2
BP	GO:0045814	negative regulation of gene expression, epigenetic	3/34	118/28891	0.000362346	0.0400358	0.0297066	Hat1/Brca1/Setdb2	3
BP	GO:0043406	positive regulation of MAP kinase activity	3/34	130/28891	0.000481014	0.0400358	0.0297066	Pdcd10/Map2k4/Lrrk2	3
BP	GO:0006301	postreplication repair	2/34	28/28891	0.000498471	0.0400358	0.0297066	Brca1/Pole2	2
BP	GO:0062197	cellular response to chemical stress	4/34	316/28891	0.000502691	0.0400358	0.0297066	Pdcd10/Vrk2/Map2k4/Lrrk2	4
BP	GO:0051767	nitric-oxide synthase biosynthetic process	2/34	29/28891	0.000535	0.0400358	0.0297066	Map2k4/Lrrk2	2
BP	GO:0051769	regulation of nitric-oxide synthase biosynthetic process	2/34	29/28891	0.000535	0.0400358	0.0297066	Map2k4/Lrrk2	2
BP	GO:1902235	regulation of endoplasmic reticulum stress-induced intrinsic apoptotic signaling pathway	2/34	31/28891	0.000611844	0.0422643	0.0313601	Lrrk2/Ptpn2	2
BP	GO:0034614	cellular response to reactive oxygen species	3/34	145/28891	0.000661082	0.0424037	0.0314635	Pdcd10/Map2k4/Lrrk2	3
