# Supplementary material for: Normal‐Weight Offspring of Parents With Diet‐Induced Obesity Display Altered Gene Expression Profiles
Source: Obes Sci Pract. 2025 Feb 17;11(1):e70058. doi: 10.1002/osp4.70058 (PMC11832301; doi:10.1002/osp4.70058)
Supplement: Supplementary file 5 — Table S4 [file OSP4-11-e70058-s005.xlsx]

## Sheet: Sheet 1
SOM Table 4: Most significantly enriched GO terms in EWAT and downregulated in WD / WD offsprings
ONTOLOGY	ID	Description	GeneRatio	BgRatio	pvalue	p.adjust	qvalue	geneID	Count
BP	GO:0001516	prostaglandin biosynthetic process	2/10	32/28891	5.31874e-05	0.00968031	0.00415484	Fabp5/Mif	2
BP	GO:0046457	prostanoid biosynthetic process	2/10	32/28891	5.31874e-05	0.00968031	0.00415484	Fabp5/Mif	2
BP	GO:0033032	regulation of myeloid cell apoptotic process	2/10	38/28891	7.5301e-05	0.00968031	0.00415484	Pik3cb/Mif	2
BP	GO:0006636	unsaturated fatty acid biosynthetic process	2/10	43/28891	9.66345e-05	0.00968031	0.00415484	Fabp5/Mif	2
BP	GO:0033028	myeloid cell apoptotic process	2/10	46/28891	0.000110699	0.00968031	0.00415484	Pik3cb/Mif	2
BP	GO:0046456	icosanoid biosynthetic process	2/10	53/28891	0.000147195	0.00968031	0.00415484	Fabp5/Mif	2
BP	GO:0006693	prostaglandin metabolic process	2/10	57/28891	0.000170355	0.00968031	0.00415484	Fabp5/Mif	2
BP	GO:0006692	prostanoid metabolic process	2/10	58/28891	0.000176406	0.00968031	0.00415484	Fabp5/Mif	2
BP	GO:2001243	negative regulation of intrinsic apoptotic signaling pathway	2/10	110/28891	0.000633666	0.0293469	0.0125958	Pik3cb/Mif	2
BP	GO:0015908	fatty acid transport	2/10	113/28891	0.000668493	0.0293469	0.0125958	Fabp5/Mif	2
BP	GO:2000106	regulation of leukocyte apoptotic process	2/10	124/28891	0.00080398	0.0320861	0.0137715	Pik3cb/Mif	2
BP	GO:0033559	unsaturated fatty acid metabolic process	2/10	140/28891	0.00102277	0.0350286	0.0150345	Fabp5/Mif	2
BP	GO:0001776	leukocyte homeostasis	2/10	141/28891	0.00103729	0.0350286	0.0150345	Pik3cb/Mif	2
BP	GO:0006690	icosanoid metabolic process	2/10	147/28891	0.00112653	0.0353248	0.0151616	Fabp5/Mif	2
BP	GO:0071887	leukocyte apoptotic process	2/10	157/28891	0.0012832	0.0370033	0.015882	Pik3cb/Mif	2
BP	GO:0006633	fatty acid biosynthetic process	2/10	161/28891	0.00134864	0.0370033	0.015882	Fabp5/Mif	2
BP	GO:0046474	glycerophospholipid biosynthetic process	2/10	168/28891	0.00146695	0.0371813	0.0159584	Fabp5/Pik3cb	2
BP	GO:0015718	monocarboxylic acid transport	2/10	180/28891	0.00168094	0.0371813	0.0159584	Fabp5/Mif	2
BP	GO:2001242	regulation of intrinsic apoptotic signaling pathway	2/10	194/28891	0.00194833	0.0371813	0.0159584	Pik3cb/Mif	2
BP	GO:0043405	regulation of MAP kinase activity	2/10	197/28891	0.0020081	0.0371813	0.0159584	Pik3cb/Mif	2
BP	GO:0045017	glycerolipid biosynthetic process	2/10	219/28891	0.00247285	0.0371813	0.0159584	Fabp5/Pik3cb	2
BP	GO:0008654	phospholipid biosynthetic process	2/10	223/28891	0.00256232	0.0371813	0.0159584	Fabp5/Pik3cb	2
BP	GO:0072330	monocarboxylic acid biosynthetic process	2/10	227/28891	0.00265332	0.0371813	0.0159584	Fabp5/Mif	2
BP	GO:2001234	negative regulation of apoptotic signaling pathway	2/10	253/28891	0.00328164	0.0371813	0.0159584	Pik3cb/Mif	2
BP	GO:0031666	positive regulation of lipopolysaccharide-mediated signaling pathway	1/10	10/28891	0.00345644	0.0371813	0.0159584	Mif	1
BP	GO:0033034	positive regulation of myeloid cell apoptotic process	1/10	10/28891	0.00345644	0.0371813	0.0159584	Pik3cb	1
BP	GO:0035360	positive regulation of peroxisome proliferator activated receptor signaling pathway	1/10	10/28891	0.00345644	0.0371813	0.0159584	Fabp5	1
BP	GO:0060484	lung-associated mesenchyme development	1/10	10/28891	0.00345644	0.0371813	0.0159584	Ptk7	1
BP	GO:1903297	regulation of hypoxia-induced intrinsic apoptotic signaling pathway	1/10	10/28891	0.00345644	0.0371813	0.0159584	Pik3cb	1
BP	GO:0006650	glycerophospholipid metabolic process	2/10	272/28891	0.00378079	0.0371813	0.0159584	Fabp5/Pik3cb	2
BP	GO:0090237	regulation of arachidonic acid secretion	1/10	11/28891	0.00380149	0.0371813	0.0159584	Mif	1
BP	GO:0001781	neutrophil apoptotic process	1/10	12/28891	0.00414643	0.0371813	0.0159584	Pik3cb	1
BP	GO:0031392	regulation of prostaglandin biosynthetic process	1/10	12/28891	0.00414643	0.0371813	0.0159584	Fabp5	1
BP	GO:0035022	positive regulation of Rac protein signal transduction	1/10	12/28891	0.00414643	0.0371813	0.0159584	Pik3cb	1
BP	GO:0042135	neurotransmitter catabolic process	1/10	12/28891	0.00414643	0.0371813	0.0159584	Hnmt	1
BP	GO:1900747	negative regulation of vascular endothelial growth factor signaling pathway	1/10	12/28891	0.00414643	0.0371813	0.0159584	Pik3cb	1
BP	GO:1902166	negative regulation of intrinsic apoptotic signaling pathway in response to DNA damage by p53 class mediator	1/10	12/28891	0.00414643	0.0371813	0.0159584	Mif	1
BP	GO:1905522	negative regulation of macrophage migration	1/10	12/28891	0.00414643	0.0371813	0.0159584	Mif	1
BP	GO:0036092	phosphatidylinositol-3-phosphate biosynthetic process	1/10	13/28891	0.00449127	0.0371813	0.0159584	Pik3cb	1
BP	GO:0042402	cellular biogenic amine catabolic process	1/10	13/28891	0.00449127	0.0371813	0.0159584	Hnmt	1
BP	GO:0090520	sphingolipid mediated signaling pathway	1/10	13/28891	0.00449127	0.0371813	0.0159584	Pik3cb	1
BP	GO:1990144	intrinsic apoptotic signaling pathway in response to hypoxia	1/10	13/28891	0.00449127	0.0371813	0.0159584	Pik3cb	1
BP	GO:0009310	amine catabolic process	1/10	14/28891	0.004836	0.0371813	0.0159584	Hnmt	1
BP	GO:0010739	positive regulation of protein kinase A signaling	1/10	14/28891	0.004836	0.0371813	0.0159584	Mif	1
BP	GO:0031440	regulation of mRNA 3'-end processing	1/10	14/28891	0.004836	0.0371813	0.0159584	Pabpc2	1
BP	GO:0090179	planar cell polarity pathway involved in neural tube closure	1/10	14/28891	0.004836	0.0371813	0.0159584	Ptk7	1
BP	GO:0098917	retrograde trans-synaptic signaling	1/10	14/28891	0.004836	0.0371813	0.0159584	Fabp5	1
BP	GO:1902548	negative regulation of cellular response to vascular endothelial growth factor stimulus	1/10	14/28891	0.004836	0.0371813	0.0159584	Pik3cb	1
BP	GO:2001279	regulation of unsaturated fatty acid biosynthetic process	1/10	14/28891	0.004836	0.0371813	0.0159584	Fabp5	1
BP	GO:0032308	positive regulation of prostaglandin secretion	1/10	15/28891	0.00518062	0.0371813	0.0159584	Mif	1
BP	GO:0043518	negative regulation of DNA damage response, signal transduction by p53 class mediator	1/10	15/28891	0.00518062	0.0371813	0.0159584	Mif	1
BP	GO:0070207	protein homotrimerization	1/10	15/28891	0.00518062	0.0371813	0.0159584	Mif	1
BP	GO:0090178	regulation of establishment of planar polarity involved in neural tube closure	1/10	15/28891	0.00518062	0.0371813	0.0159584	Ptk7	1
BP	GO:1903671	negative regulation of sprouting angiogenesis	1/10	15/28891	0.00518062	0.0371813	0.0159584	Pik3cb	1
BP	GO:2000343	positive regulation of chemokine (C-X-C motif) ligand 2 production	1/10	15/28891	0.00518062	0.0371813	0.0159584	Mif	1
BP	GO:0046394	carboxylic acid biosynthetic process	2/10	321/28891	0.00522117	0.0371813	0.0159584	Fabp5/Mif	2
BP	GO:0016053	organic acid biosynthetic process	2/10	324/28891	0.00531642	0.0371813	0.0159584	Fabp5/Mif	2
BP	GO:0097193	intrinsic apoptotic signaling pathway	2/10	327/28891	0.00541248	0.0371813	0.0159584	Pik3cb/Mif	2
BP	GO:0035358	regulation of peroxisome proliferator activated receptor signaling pathway	1/10	16/28891	0.00552513	0.0371813	0.0159584	Fabp5	1
BP	GO:0060026	convergent extension	1/10	16/28891	0.00552513	0.0371813	0.0159584	Ptk7	1
BP	GO:0090177	establishment of planar polarity involved in neural tube closure	1/10	16/28891	0.00552513	0.0371813	0.0159584	Ptk7	1
BP	GO:1902165	regulation of intrinsic apoptotic signaling pathway in response to DNA damage by p53 class mediator	1/10	16/28891	0.00552513	0.0371813	0.0159584	Mif	1
BP	GO:0002689	negative regulation of leukocyte chemotaxis	1/10	17/28891	0.00586954	0.0371813	0.0159584	Mif	1
BP	GO:0032306	regulation of prostaglandin secretion	1/10	17/28891	0.00586954	0.0371813	0.0159584	Mif	1
BP	GO:0046500	S-adenosylmethionine metabolic process	1/10	17/28891	0.00586954	0.0371813	0.0159584	Hnmt	1
BP	GO:0007265	Ras protein signal transduction	2/10	342/28891	0.00590484	0.0371813	0.0159584	Cnksr1/Pik3cb	2
BP	GO:0071900	regulation of protein serine/threonine kinase activity	2/10	343/28891	0.00593837	0.0371813	0.0159584	Pik3cb/Mif	2
BP	GO:0042249	establishment of planar polarity of embryonic epithelium	1/10	18/28891	0.00621384	0.0371813	0.0159584	Ptk7	1
BP	GO:0070206	protein trimerization	1/10	18/28891	0.00621384	0.0371813	0.0159584	Mif	1
BP	GO:1900038	negative regulation of cellular response to hypoxia	1/10	18/28891	0.00621384	0.0371813	0.0159584	Pik3cb	1
BP	GO:0006644	phospholipid metabolic process	2/10	360/28891	0.00652199	0.0371813	0.0159584	Fabp5/Pik3cb	2
BP	GO:0045198	establishment of epithelial cell apical/basal polarity	1/10	19/28891	0.00655803	0.0371813	0.0159584	Ptk7	1
BP	GO:0051000	positive regulation of nitric-oxide synthase activity	1/10	19/28891	0.00655803	0.0371813	0.0159584	Pik3cb	1
BP	GO:0046942	carboxylic acid transport	2/10	362/28891	0.00659232	0.0371813	0.0159584	Fabp5/Mif	2
BP	GO:0015849	organic acid transport	2/10	364/28891	0.006663	0.0371813	0.0159584	Fabp5/Mif	2
BP	GO:0042060	wound healing	2/10	370/28891	0.00687715	0.0371813	0.0159584	Pik3cb/Ptk7	2
BP	GO:0048207	vesicle targeting, rough ER to cis-Golgi	1/10	20/28891	0.00690212	0.0371813	0.0159584	Trappc2	1
BP	GO:0048208	COPII vesicle coating	1/10	20/28891	0.00690212	0.0371813	0.0159584	Trappc2	1
BP	GO:0046486	glycerolipid metabolic process	2/10	380/28891	0.00724104	0.0371813	0.0159584	Fabp5/Pik3cb	2
BP	GO:0006656	phosphatidylcholine biosynthetic process	1/10	21/28891	0.0072461	0.0371813	0.0159584	Fabp5	1
BP	GO:0032305	positive regulation of icosanoid secretion	1/10	21/28891	0.0072461	0.0371813	0.0159584	Mif	1
BP	GO:0032310	prostaglandin secretion	1/10	21/28891	0.0072461	0.0371813	0.0159584	Mif	1
BP	GO:0051930	regulation of sensory perception of pain	1/10	21/28891	0.0072461	0.0371813	0.0159584	Fabp5	1
BP	GO:0051931	regulation of sensory perception	1/10	22/28891	0.00758997	0.0371813	0.0159584	Fabp5	1
BP	GO:1902254	negative regulation of intrinsic apoptotic signaling pathway by p53 class mediator	1/10	22/28891	0.00758997	0.0371813	0.0159584	Mif	1
BP	GO:0035089	establishment of apical/basal cell polarity	1/10	23/28891	0.00793373	0.0371813	0.0159584	Ptk7	1
BP	GO:1900746	regulation of vascular endothelial growth factor signaling pathway	1/10	23/28891	0.00793373	0.0371813	0.0159584	Pik3cb	1
BP	GO:0048872	homeostasis of number of cells	2/10	401/28891	0.00803335	0.0371813	0.0159584	Pik3cb/Mif	2
BP	GO:0010738	regulation of protein kinase A signaling	1/10	24/28891	0.00827739	0.0371813	0.0159584	Mif	1
BP	GO:0033033	negative regulation of myeloid cell apoptotic process	1/10	24/28891	0.00827739	0.0371813	0.0159584	Mif	1
BP	GO:0048015	phosphatidylinositol-mediated signaling	1/10	24/28891	0.00827739	0.0371813	0.0159584	Pik3cb	1
BP	GO:0060055	angiogenesis involved in wound healing	1/10	24/28891	0.00827739	0.0371813	0.0159584	Pik3cb	1
BP	GO:2000773	negative regulation of cellular senescence	1/10	24/28891	0.00827739	0.0371813	0.0159584	Mif	1
BP	GO:0061162	establishment of monopolar cell polarity	1/10	25/28891	0.00862093	0.0371813	0.0159584	Ptk7	1
BP	GO:1902547	regulation of cellular response to vascular endothelial growth factor stimulus	1/10	25/28891	0.00862093	0.0371813	0.0159584	Pik3cb	1
BP	GO:0010829	negative regulation of glucose transmembrane transport	1/10	26/28891	0.00896438	0.0371813	0.0159584	Fabp5	1
BP	GO:0030859	polarized epithelial cell differentiation	1/10	26/28891	0.00896438	0.0371813	0.0159584	Ptk7	1
BP	GO:0032303	regulation of icosanoid secretion	1/10	26/28891	0.00896438	0.0371813	0.0159584	Mif	1
BP	GO:0035357	peroxisome proliferator activated receptor signaling pathway	1/10	26/28891	0.00896438	0.0371813	0.0159584	Fabp5	1
BP	GO:0061339	establishment or maintenance of monopolar cell polarity	1/10	26/28891	0.00896438	0.0371813	0.0159584	Ptk7	1
BP	GO:0097164	ammonium ion metabolic process	1/10	26/28891	0.00896438	0.0371813	0.0159584	Hnmt	1
BP	GO:1902230	negative regulation of intrinsic apoptotic signaling pathway in response to DNA damage	1/10	26/28891	0.00896438	0.0371813	0.0159584	Mif	1
BP	GO:2000193	positive regulation of fatty acid transport	1/10	26/28891	0.00896438	0.0371813	0.0159584	Mif	1
BP	GO:0007264	small GTPase mediated signal transduction	2/10	428/28891	0.00910745	0.0371813	0.0159584	Cnksr1/Pik3cb	2
BP	GO:1900037	regulation of cellular response to hypoxia	1/10	27/28891	0.00930771	0.0371813	0.0159584	Pik3cb	1
BP	GO:0015711	organic anion transport	2/10	436/28891	0.00943754	0.0371813	0.0159584	Fabp5/Mif	2
BP	GO:2001233	regulation of apoptotic signaling pathway	2/10	437/28891	0.00947918	0.0371813	0.0159584	Pik3cb/Mif	2
BP	GO:0002903	negative regulation of B cell apoptotic process	1/10	28/28891	0.00965094	0.0371813	0.0159584	Mif	1
BP	GO:0006925	inflammatory cell apoptotic process	1/10	28/28891	0.00965094	0.0371813	0.0159584	Pik3cb	1
BP	GO:0035020	regulation of Rac protein signal transduction	1/10	28/28891	0.00965094	0.0371813	0.0159584	Pik3cb	1
BP	GO:0042133	neurotransmitter metabolic process	1/10	28/28891	0.00965094	0.0371813	0.0159584	Hnmt	1
BP	GO:0090103	cochlea morphogenesis	1/10	28/28891	0.00965094	0.0371813	0.0159584	Ptk7	1
BP	GO:0006869	lipid transport	2/10	445/28891	0.0098153	0.0371813	0.0159584	Fabp5/Mif	2
BP	GO:0010955	negative regulation of protein processing	1/10	29/28891	0.00999406	0.0371813	0.0159584	Ctla2a	1
BP	GO:0032770	positive regulation of monooxygenase activity	1/10	29/28891	0.00999406	0.0371813	0.0159584	Pik3cb	1
BP	GO:0072567	chemokine (C-X-C motif) ligand 2 production	1/10	29/28891	0.00999406	0.0371813	0.0159584	Mif	1
BP	GO:1903318	negative regulation of protein maturation	1/10	29/28891	0.00999406	0.0371813	0.0159584	Ctla2a	1
BP	GO:2000341	regulation of chemokine (C-X-C motif) ligand 2 production	1/10	29/28891	0.00999406	0.0371813	0.0159584	Mif	1
BP	GO:0015732	prostaglandin transport	1/10	30/28891	0.0103371	0.0375039	0.0160969	Mif	1
BP	GO:0031664	regulation of lipopolysaccharide-mediated signaling pathway	1/10	30/28891	0.0103371	0.0375039	0.0160969	Mif	1
BP	GO:0048199	vesicle targeting, to, from or within Golgi	1/10	30/28891	0.0103371	0.0375039	0.0160969	Trappc2	1
BP	GO:0006631	fatty acid metabolic process	2/10	463/28891	0.010591	0.0381104	0.0163572	Fabp5/Mif	2
BP	GO:0099022	vesicle tethering	1/10	31/28891	0.01068	0.038118	0.0163604	Trappc2	1
BP	GO:0001780	neutrophil homeostasis	1/10	32/28891	0.0110228	0.03898	0.0167304	Pik3cb	1
BP	GO:0006901	vesicle coating	1/10	33/28891	0.0113655	0.03898	0.0167304	Trappc2	1
BP	GO:0050999	regulation of nitric-oxide synthase activity	1/10	33/28891	0.0113655	0.03898	0.0167304	Pik3cb	1
BP	GO:1901797	negative regulation of signal transduction by p53 class mediator	1/10	33/28891	0.0113655	0.03898	0.0167304	Mif	1
BP	GO:2000108	positive regulation of leukocyte apoptotic process	1/10	33/28891	0.0113655	0.03898	0.0167304	Pik3cb	1
BP	GO:0032102	negative regulation of response to external stimulus	2/10	485/28891	0.0115754	0.0393923	0.0169074	Mif/Ctla2a	2
BP	GO:0010758	regulation of macrophage chemotaxis	1/10	34/28891	0.0117081	0.0395372	0.0169696	Mif	1
BP	GO:0002902	regulation of B cell apoptotic process	1/10	35/28891	0.0120505	0.0397758	0.017072	Mif	1
BP	GO:0050482	arachidonic acid secretion	1/10	35/28891	0.0120505	0.0397758	0.017072	Mif	1
BP	GO:1903963	arachidonate transport	1/10	35/28891	0.0120505	0.0397758	0.017072	Mif	1
BP	GO:0090114	COPII-coated vesicle budding	1/10	36/28891	0.0123929	0.0402999	0.0172969	Trappc2	1
BP	GO:1902253	regulation of intrinsic apoptotic signaling pathway by p53 class mediator	1/10	36/28891	0.0123929	0.0402999	0.0172969	Mif	1
BP	GO:0003401	axis elongation	1/10	37/28891	0.0127352	0.0408083	0.0175151	Ptk7	1
BP	GO:0043516	regulation of DNA damage response, signal transduction by p53 class mediator	1/10	37/28891	0.0127352	0.0408083	0.0175151	Mif	1
BP	GO:0060071	Wnt signaling pathway, planar cell polarity pathway	1/10	38/28891	0.0130773	0.0410068	0.0176003	Ptk7	1
BP	GO:1902229	regulation of intrinsic apoptotic signaling pathway in response to DNA damage	1/10	38/28891	0.0130773	0.0410068	0.0176003	Mif	1
BP	GO:2000191	regulation of fatty acid transport	1/10	38/28891	0.0130773	0.0410068	0.0176003	Mif	1
BP	GO:0045589	regulation of regulatory T cell differentiation	1/10	40/28891	0.0137613	0.0425438	0.01826	Ctla2a	1
BP	GO:0090162	establishment of epithelial cell polarity	1/10	40/28891	0.0137613	0.0425438	0.01826	Ptk7	1
BP	GO:0010737	protein kinase A signaling	1/10	42/28891	0.0144449	0.0441584	0.018953	Mif	1
BP	GO:0038084	vascular endothelial growth factor signaling pathway	1/10	43/28891	0.0147865	0.0441584	0.018953	Pik3cb	1
BP	GO:0061081	positive regulation of myeloid leukocyte cytokine production involved in immune response	1/10	43/28891	0.0147865	0.0441584	0.018953	Mif	1
BP	GO:0090175	regulation of establishment of planar polarity	1/10	43/28891	0.0147865	0.0441584	0.018953	Ptk7	1
BP	GO:1903670	regulation of sprouting angiogenesis	1/10	43/28891	0.0147865	0.0441584	0.018953	Pik3cb	1
BP	GO:0001782	B cell homeostasis	1/10	44/28891	0.015128	0.0448731	0.0192597	Mif	1
BP	GO:0032768	regulation of monooxygenase activity	1/10	45/28891	0.0154695	0.0449741	0.0193031	Pik3cb	1
BP	GO:0042771	intrinsic apoptotic signaling pathway in response to DNA damage by p53 class mediator	1/10	45/28891	0.0154695	0.0449741	0.0193031	Mif	1
BP	GO:0045066	regulatory T cell differentiation	1/10	45/28891	0.0154695	0.0449741	0.0193031	Ctla2a	1
BP	GO:0001783	B cell apoptotic process	1/10	46/28891	0.0158108	0.0454533	0.0195088	Mif	1
BP	GO:0002686	negative regulation of leukocyte migration	1/10	47/28891	0.016152	0.0454533	0.0195088	Mif	1
BP	GO:0048246	macrophage chemotaxis	1/10	47/28891	0.016152	0.0454533	0.0195088	Mif	1
BP	GO:0071300	cellular response to retinoic acid	1/10	47/28891	0.016152	0.0454533	0.0195088	Ptk7	1
BP	GO:2000772	regulation of cellular senescence	1/10	47/28891	0.016152	0.0454533	0.0195088	Mif	1
BP	GO:0045197	establishment or maintenance of epithelial cell apical/basal polarity	1/10	48/28891	0.0164931	0.0461175	0.0197939	Ptk7	1
BP	GO:0002931	response to ischemia	1/10	49/28891	0.016834	0.0461884	0.0198243	Pik3cb	1
BP	GO:0030890	positive regulation of B cell proliferation	1/10	49/28891	0.016834	0.0461884	0.0198243	Mif	1
BP	GO:1905521	regulation of macrophage migration	1/10	49/28891	0.016834	0.0461884	0.0198243	Mif	1
BP	GO:0090102	cochlea development	1/10	50/28891	0.0171749	0.046831	0.0201001	Ptk7	1
BP	GO:0016601	Rac protein signal transduction	1/10	51/28891	0.0175157	0.0474654	0.0203724	Pik3cb	1
BP	GO:0032309	icosanoid secretion	1/10	52/28891	0.0178564	0.0477984	0.0205153	Mif	1
BP	GO:0042304	regulation of fatty acid biosynthetic process	1/10	52/28891	0.0178564	0.0477984	0.0205153	Fabp5	1
BP	GO:0031124	mRNA 3'-end processing	1/10	53/28891	0.0181969	0.0484148	0.0207799	Pabpc2	1
BP	GO:0035088	establishment or maintenance of apical/basal cell polarity	1/10	54/28891	0.0185374	0.04873	0.0209152	Ptk7	1
BP	GO:0061245	establishment or maintenance of bipolar cell polarity	1/10	54/28891	0.0185374	0.04873	0.0209152	Ptk7	1
BP	GO:0046854	phosphatidylinositol phosphate biosynthetic process	1/10	55/28891	0.0188777	0.0490374	0.0210471	Pik3cb	1
BP	GO:0051353	positive regulation of oxidoreductase activity	1/10	55/28891	0.0188777	0.0490374	0.0210471	Pik3cb	1
CC	GO:1990071	TRAPPII protein complex	1/10	11/28573	0.00384373	0.0403592	0.0283222	Trappc2	1
CC	GO:1990072	TRAPPIII protein complex	1/10	11/28573	0.00384373	0.0403592	0.0283222	Trappc2	1
CC	GO:0030008	TRAPP complex	1/10	17/28573	0.0059347	0.0415429	0.0291529	Trappc2	1
MF	GO:0016303	1-phosphatidylinositol-3-kinase activity	1/9	10/28407	0.00316422	0.0316006	0.0123551	Pik3cb	1
MF	GO:0043560	insulin receptor substrate binding	1/9	14/28407	0.00442741	0.0316006	0.0123551	Pik3cb	1
MF	GO:0106310	protein serine kinase activity	1/9	14/28407	0.00442741	0.0316006	0.0123551	Pik3cb	1
MF	GO:0001972	retinoic acid binding	1/9	16/28407	0.00505848	0.0316006	0.0123551	Fabp5	1
MF	GO:0005324	long-chain fatty acid transporter activity	1/9	19/28407	0.00600441	0.0316006	0.0123551	Fabp5	1
MF	GO:0052742	phosphatidylinositol kinase activity	1/9	24/28407	0.00757918	0.0316006	0.0123551	Pik3cb	1
MF	GO:0016863	intramolecular oxidoreductase activity, transposing C=C bonds	1/9	25/28407	0.00789387	0.0316006	0.0123551	Mif	1
MF	GO:0008266	poly(U) RNA binding	1/9	28/28407	0.0088374	0.0316006	0.0123551	Pabpc2	1
MF	GO:0008187	poly-pyrimidine tract binding	1/9	32/28407	0.0100942	0.0316006	0.0123551	Pabpc2	1
MF	GO:0008143	poly(A) binding	1/9	33/28407	0.0104082	0.0316006	0.0123551	Pabpc2	1
MF	GO:0005501	retinoid binding	1/9	35/28407	0.0110359	0.0316006	0.0123551	Fabp5	1
MF	GO:0019840	isoprenoid binding	1/9	38/28407	0.0119767	0.0316006	0.0123551	Fabp5	1
MF	GO:0001727	lipid kinase activity	1/9	39/28407	0.0122902	0.0316006	0.0123551	Pik3cb	1
MF	GO:0070717	poly-purine tract binding	1/9	41/28407	0.0129168	0.0316006	0.0123551	Pabpc2	1
MF	GO:0042056	chemoattractant activity	1/9	43/28407	0.0135431	0.0316006	0.0123551	Mif	1
MF	GO:0016860	intramolecular oxidoreductase activity	1/9	58/28407	0.0182289	0.0398758	0.0155905	Mif	1
MF	GO:0005504	fatty acid binding	1/9	62/28407	0.0194751	0.0400959	0.0156766	Fabp5	1
