# Supplementary material for: Normal‐Weight Offspring of Parents With Diet‐Induced Obesity Display Altered Gene Expression Profiles
Source: Obes Sci Pract. 2025 Feb 17;11(1):e70058. doi: 10.1002/osp4.70058 (PMC11832301; doi:10.1002/osp4.70058)
Supplement: Supplementary file 6 — Table S5 [file OSP4-11-e70058-s002.xlsx]

## Sheet: Sheet 1
SOM Table 5: Most significantly enriched GO terms in IBAT and WD / WD offsprings
ONTOLOGY	ID	Description	GeneRatio	BgRatio	pvalue	p.adjust	qvalue	geneID	Count
CC	GO:0030016	myofibril	4/50	228/28573	0.000682007	0.0321295	0.0249811	Ppp1r12b/Smtnl1/Fbxo32/Svil	4
CC	GO:0043292	contractile fiber	4/50	241/28573	0.000838511	0.0321295	0.0249811	Ppp1r12b/Smtnl1/Fbxo32/Svil	4
CC	GO:0005884	actin filament	3/50	134/28573	0.0016826	0.0321295	0.0249811	Smtnl1/Tmsb15b2/Anxa1	3
CC	GO:0031941	filamentous actin	2/50	36/28573	0.00182009	0.0321295	0.0249811	Smtnl1/Tmsb15b2	2
CC	GO:0031672	A band	2/50	37/28573	0.00192195	0.0321295	0.0249811	Ppp1r12b/Smtnl1	2
CC	GO:0031674	I band	3/50	147/28573	0.00219065	0.0321295	0.0249811	Ppp1r12b/Smtnl1/Fbxo32	3
MF	GO:0004857	enzyme inhibitor activity	6/48	410/28407	6.40672e-05	0.0102336	0.00657289	Cd55/Ppp1r12b/Smtnl1/Lilrb4a/Serpina3n/Anxa1	6
MF	GO:0043878	glyceraldehyde-3-phosphate dehydrogenase (NAD+) (non-phosphorylating) activity	2/48	10/28407	0.000124728	0.0102336	0.00657289	Aldh4a1/Aldh1a1	2
MF	GO:0005543	phospholipid binding	6/48	492/28407	0.000173451	0.0102336	0.00657289	Pfn2/Epdr1/Cideb/Svil/Uqcc3/Anxa1	6
MF	GO:0004029	aldehyde dehydrogenase (NAD+) activity	2/48	17/28407	0.00037412	0.0165548	0.0106329	Aldh4a1/Aldh1a1	2
MF	GO:0004030	aldehyde dehydrogenase [NAD(P)+] activity	2/48	19/28407	0.000469388	0.0166163	0.0106724	Aldh4a1/Aldh1a1	2
MF	GO:0008238	exopeptidase activity	3/48	99/28407	0.000633727	0.018695	0.0120075	Fap/Cpa3/Agbl1	3
MF	GO:0070300	phosphatidic acid binding	2/48	24/28407	0.000753536	0.0190537	0.0122379	Cideb/Uqcc3	2
MF	GO:0003785	actin monomer binding	2/48	27/28407	0.000955208	0.020209	0.0129799	Pfn2/Tmsb15b2	2
MF	GO:0004181	metallocarboxypeptidase activity	2/48	28/28407	0.00102758	0.020209	0.0129799	Cpa3/Agbl1	2
MF	GO:0016831	carboxy-lyase activity	2/48	33/28407	0.00142764	0.0252692	0.01623	Me1/Got1	2
MF	GO:0001968	fibronectin binding	2/48	36/28407	0.00169794	0.0273214	0.0175481	Lilrb4a/Ccdc80	2
MF	GO:0004180	carboxypeptidase activity	2/48	43/28407	0.00241546	0.035628	0.0228833	Cpa3/Agbl1	2
MF	GO:0016830	carbon-carbon lyase activity	2/48	52/28407	0.0035128	0.0478282	0.0307192	Me1/Got1	2
