# Supplementary material for: Normal‐Weight Offspring of Parents With Diet‐Induced Obesity Display Altered Gene Expression Profiles
Source: Obes Sci Pract. 2025 Feb 17;11(1):e70058. doi: 10.1002/osp4.70058 (PMC11832301; doi:10.1002/osp4.70058)
Supplement: Supplementary file 7 — Table S6 [file OSP4-11-e70058-s006.xlsx]

## Sheet: Sheet 1
SOM Table 6: Most significantly enriched GO terms in LIV and WD / WD offsprings
ONTOLOGY	ID	Description	GeneRatio	BgRatio	pvalue	p.adjust	qvalue	geneID	Count
CC	GO:0008250	oligosaccharyltransferase complex	2/34	14/28573	0.00012395	0.00681725	0.00561037	Krtcap2/Mlec	2
CC	GO:0015934	large ribosomal subunit	3/34	137/28573	0.000578722	0.0159148	0.0130974	Rpl29/Rpl18a/Mrpl52	3
CC	GO:0042788	polysomal ribosome	2/34	37/28573	0.000891722	0.0163482	0.0134541	Rpl29/Rpl18a	2
CC	GO:0044391	ribosomal subunit	3/34	215/28573	0.00211671	0.0291048	0.0239523	Rpl29/Rpl18a/Mrpl52	3
CC	GO:0005840	ribosome	3/34	267/28573	0.00389768	0.0314151	0.0258536	Rpl29/Rpl18a/Mrpl52	3
CC	GO:0005844	polysome	2/34	78/28573	0.00389996	0.0314151	0.0258536	Rpl29/Rpl18a	2
CC	GO:0022625	cytosolic large ribosomal subunit	2/34	79/28573	0.00399828	0.0314151	0.0258536	Rpl29/Rpl18a	2
